# Supplementary material for: Identification and validation of the diagnostic biomarker MFAP5 for CAVD with type 2 diabetes by bioinformatics analysis
Source: Front Immunol. 2024 Dec 19;15:1506663. doi: 10.3389/fimmu.2024.1506663 (PMC11693595; doi:10.3389/fimmu.2024.1506663)
Supplement: Supplementary file 1 [file Table1.xlsx]

## Sheet: 1.GSE76717——limma差异分析
logFC	AveExpr	t	P.Value	adj.P.Val	B	significance	symbol
1.90913	6.58931	12.4858	1.24e-10	1.2e-06	14.5537	UP	FNDC1
7.2497	2.36698	12.4557	1.3e-10	1.2e-06	13.1712	UP	IBSP
4.52394	2.08519	10.8534	1.32e-09	8.14e-06	11.6884	UP	STMN2
1.84317	2.81061	10.4624	2.41e-09	1.12e-05	11.5416	UP	CDKN2B
1.12723	7.11562	10.1594	3.89e-09	1.2e-05	11.2274	UP	ITGA11
2.37147	2.61137	10.2253	3.5e-09	1.2e-05	11.1458	UP	MMP11
1.4413	2.28884	10.032	4.78e-09	1.27e-05	10.842	UP	APBA2
1.68336	6.25937	9.7527	7.53e-09	1.75e-05	10.5821	UP	LOC112268430
-1.56219	2.67764	-9.57685	1.01e-08	2.08e-05	10.2096	DOWN	TLCD4
2.11341	3.77373	9.40062	1.35e-08	2.51e-05	9.98925	UP	CRABP2
-1.89658	-0.0837117	-9.28295	1.65e-08	2.79e-05	9.10263	DOWN	CNNM1
3.18868	1.14456	9.07362	2.36e-08	3.62e-05	9.05858	UP	IL21R
2.32191	1.31968	8.99032	2.73e-08	3.62e-05	9.035	UP	GIPC3
1.18632	3.29046	8.77692	3.97e-08	4.6e-05	8.94609	UP	MC1R
1.63018	1.81537	8.83644	3.57e-08	4.42e-05	8.91385	UP	FAM225B
5.01788	1.11928	9.00347	2.67e-08	3.62e-05	8.78232	UP	KRT14
2.29743	2.50491	8.69426	4.59e-08	5.01e-05	8.74733	UP	FCGR1CP
-2.08505	2.47837	-8.57161	5.71e-08	5.89e-05	8.55299	DOWN	SLC16A9
-1.85995	2.75065	-8.52039	6.26e-08	6.12e-05	8.48583	DOWN	TRHDE-AS1
1.38776	3.37858	8.43638	7.29e-08	6.58e-05	8.36125	UP	DOCK10
-2.08117	2.17731	-8.42374	7.45e-08	6.58e-05	8.27936	DOWN	CADM2
-1.80857	1.93268	-8.32568	8.91e-08	7.18e-05	8.09319	DOWN	ATRNL1
2.07875	2.96516	8.26571	9.94e-08	7.6e-05	8.04873	UP	FCGR1BP
1.47964	2.98531	8.23435	1.05e-07	7.6e-05	7.99821	UP	TNFAIP6
2.04212	3.27998	8.22753	1.07e-07	7.6e-05	7.99048	UP	TUBB3
1.86112	4.98755	8.19619	1.13e-07	7.71e-05	7.92311	UP	PCDH1
1.6621	5.4612	8.17931	1.16e-07	7.71e-05	7.88492	UP	SLC6A6
4.9006	8.09166	8.12503	1.29e-07	7.9e-05	7.80247	UP	SPP1
3.38532	0.10039	8.34827	8.55e-08	7.18e-05	7.67343	UP	NELL2
-2.38992	0.924131	-8.14046	1.25e-07	7.9e-05	7.62581	DOWN	SLITRK5
1.7157	2.21657	7.98234	1.68e-07	9.43e-05	7.51736	UP	JAG2
2.53122	1.3165	7.89238	1.98e-07	0.000108264	7.24156	UP	SLAMF7
-1.57851	-0.570087	-8.11077	1.32e-07	7.9e-05	7.23623	DOWN	ARHGEF26-AS1
1.87824	3.01	7.63911	3.21e-07	0.000159603	6.92467	UP	CDKN2A
1.5134	1.7675	7.64257	3.19e-07	0.000159603	6.88432	UP	FAM225A
1.68831	7.87724	7.61517	3.36e-07	0.000159603	6.84384	UP	MXRA5
2.96277	-1.37294	8.01029	1.59e-07	9.23e-05	6.84335	UP	DMP1
2.15479	6.62277	7.61785	3.34e-07	0.000159603	6.83673	UP	THY1
2.41964	3.45261	7.55664	3.76e-07	0.000165854	6.77118	UP	SUGCT
2.33982	3.73553	7.53663	3.9e-07	0.000166187	6.72991	UP	FCGR1A
1.1628	3.60848	7.51177	4.09e-07	0.000166187	6.68013	UP	LINGO1
2.77732	0.922436	7.60208	3.44e-07	0.000159603	6.66532	UP	TMEM200A
2.44248	2.23886	7.50836	4.12e-07	0.000166187	6.65854	UP	CPZ
4.4523	1.20799	7.58047	3.59e-07	0.0001623	6.59899	UP	PLEKHS1
2.30836	5.47536	7.46931	4.44e-07	0.000171738	6.56156	UP	SCG2
2.03264	3.43211	7.43955	4.71e-07	0.000176018	6.54991	UP	CA12
1.86342	2.33206	7.42531	4.84e-07	0.000176018	6.51728	UP	DIRAS1
3.44116	1.05646	7.51129	4.1e-07	0.000166187	6.51385	UP	LINC01614
4.40041	-1.34614	7.66203	3.07e-07	0.000159603	6.39745	UP	CBLN4
2.07255	2.44028	7.3335	5.79e-07	0.000201529	6.34842	UP	SEZ6L2
-1.56955	1.93978	-7.32642	5.87e-07	0.000201529	6.32452	DOWN	TRHDE
2.23325	6.63238	7.34802	5.62e-07	0.00020064	6.31924	UP	FCGR3A
2.13865	3.4889	7.28661	6.34e-07	0.000210069	6.25925	UP	GPR68
1.58967	2.05491	7.24785	6.84e-07	0.000211549	6.18045	UP	DNAJC22
1.18084	8.16096	7.2663	6.6e-07	0.000211549	6.17853	UP	CXCL12
1.72473	1.36053	7.26501	6.62e-07	0.000211549	6.16519	UP	LOC107984413
1.88192	5.10609	7.25257	6.78e-07	0.000211549	6.14534	UP	LOXL2
1.49358	3.7144	7.22232	7.19e-07	0.000215163	6.12662	UP	CADM1
2.7657	3.5121	7.21323	7.32e-07	0.000215163	6.12221	UP	LRRC15
1.33093	3.5217	7.2034	7.47e-07	0.000215163	6.09457	UP	ITGAL
2.31008	4.21992	7.1859	7.73e-07	0.000215163	6.04576	UP	FCGR3B
2.34266	3.8138	7.17022	7.97e-07	0.000217495	6.02898	UP	KRT18
4.47976	2.63804	7.15421	8.23e-07	0.000218071	5.99239	UP	COL11A1
1.19394	6.16292	7.18359	7.77e-07	0.000215163	5.9909	UP	FAT1
1.54475	8.78449	7.15884	8.15e-07	0.000218071	5.9819	UP	COL4A1
3.5538	0.136011	7.22508	7.16e-07	0.000215163	5.86044	UP	KRT16
-1.29738	5.73236	-7.07758	9.58e-07	0.000250261	5.78814	DOWN	IRS2
1.13585	2.03176	7.00025	1.12e-06	0.000276376	5.7152	UP	SP140
1.64858	8.28722	7.02619	1.06e-06	0.000269363	5.7107	UP	SULF1
2.03741	3.41303	6.95927	1.21e-06	0.000284791	5.62624	UP	APCDD1L
-1.03171	3.47332	-6.91357	1.33e-06	0.000308238	5.52796	DOWN	PDE3B
4.95381	1.18972	6.9624	1.21e-06	0.000284791	5.49825	UP	COL10A1
-2.46013	-0.178005	-6.98666	1.15e-06	0.000280246	5.46816	DOWN	LRP1B
3.65533	0.175231	6.97536	1.17e-06	0.000282929	5.43436	UP	LHX6
-2.11448	-0.764437	-7.02146	1.07e-06	0.000269363	5.42886	DOWN	CDKL2
-1.1955	2.01095	-6.78769	1.71e-06	0.000376368	5.30782	DOWN	NYAP1
-2.08721	5.46258	-6.82606	1.59e-06	0.000363137	5.29926	DOWN	COL6A6
-1.95143	2.70292	-6.78341	1.73e-06	0.000376368	5.29674	DOWN	SLC16A12
-1.23256	2.55944	-6.75734	1.82e-06	0.000379861	5.24636	DOWN	ANKFN1
-1.58172	3.52534	-6.7651	1.79e-06	0.000378682	5.23469	DOWN	GPBAR1
-1.56548	1.65055	-6.74677	1.86e-06	0.000383784	5.22049	DOWN	PRLR
1.96868	9.28443	6.76443	1.8e-06	0.000378682	5.21216	UP	THBS2
-1.26727	6.32662	-6.7868	1.72e-06	0.000376368	5.20457	DOWN	ATOH8
1.53203	2.41522	6.72774	1.94e-06	0.000390251	5.19148	UP	TRAF3IP3
1.63687	12.5163	6.70532	2.03e-06	0.000399785	5.1437	UP	FN1
-2.28081	-0.413518	-6.8186	1.61e-06	0.000364158	5.13731	DOWN	LOC101928847
1.32208	3.75682	6.71734	1.98e-06	0.000394311	5.12977	UP	KCNE4
1.73175	7.42086	6.73237	1.92e-06	0.000390251	5.10475	UP	LUM
1.01869	3.88789	6.65433	2.25e-06	0.000438956	4.99491	UP	PTGER4
2.56989	3.05279	6.60099	2.51e-06	0.000479212	4.93463	UP	KRT17
1.50238	2.30964	6.5963	2.53e-06	0.000479212	4.93363	UP	TCHH
-2.01486	2.72016	-6.58871	2.57e-06	0.000481783	4.91204	DOWN	LOC105372019
-1.76561	0.318601	-6.63138	2.36e-06	0.000455261	4.90199	DOWN	PPP1R9A
1.06379	4.65354	6.5825	2.6e-06	0.000481783	4.81598	UP	TSPAN15
1.48994	7.28699	6.57901	2.62e-06	0.000481783	4.78916	UP	NOTCH3
-2.06933	0.311163	-6.54878	2.79e-06	0.000507651	4.74425	DOWN	LOC107986022
1.30304	0.76307	6.51567	2.99e-06	0.000533041	4.72457	UP	SCML4
1.1758	0.861931	6.5087	3.03e-06	0.0005341	4.72266	UP	FNDC1-AS1
2.33662	1.07058	6.50547	3.05e-06	0.0005341	4.71907	UP	SPOCD1
1.38951	3.47744	6.47825	3.23e-06	0.000544449	4.6609	UP	LZTS1
1.38685	7.05168	6.49977	3.09e-06	0.000535377	4.62191	UP	COL8A1
1.18067	2.85002	6.4387	3.5e-06	0.000565204	4.60551	UP	TBC1D10C
1.62223	3.93402	6.45785	3.37e-06	0.000562795	4.59874	UP	COL4A2-AS1
1.36006	2.54043	6.42897	3.58e-06	0.000566865	4.59655	UP	PTPN7
-3.45249	-1.11138	-6.52391	2.94e-06	0.000529144	4.55261	DOWN	HS6ST2
-2.16931	-0.362518	-6.48581	3.18e-06	0.000540921	4.54783	DOWN	STXBP6
-3.02662	3.82121	-6.41933	3.65e-06	0.000568602	4.54145	DOWN	CNTFR
1.33431	4.61976	6.44528	3.46e-06	0.000565204	4.53879	UP	ENPP2
1.57692	4.00363	6.42016	3.64e-06	0.000568602	4.51914	UP	TSPAN11
-1.39391	-0.115004	-6.44103	3.49e-06	0.000565204	4.49901	DOWN	LINC01152
-1.61042	4.04752	-6.3707	4.04e-06	0.000603704	4.41329	DOWN	CSDC2
2.06313	-0.732328	6.44734	3.44e-06	0.000565204	4.3944	UP	CLDN14
1.84034	4.21073	6.36018	4.12e-06	0.000607284	4.38949	UP	SYT12
-1.7268	3.54951	-6.34131	4.29e-06	0.000616289	4.37765	DOWN	NCAM1
1.27804	9.42882	6.34072	4.3e-06	0.000616289	4.3548	UP	HLA-DRA
1.56367	2.19879	6.29359	4.74e-06	0.000646518	4.33224	UP	H2BC18
-3.25125	-0.549147	-6.37793	3.98e-06	0.000603704	4.32874	DOWN	LYPD6
-2.71824	1.82039	-6.28392	4.84e-06	0.000653051	4.31532	DOWN	CBLN1
-1.9216	2.27594	-6.28181	4.86e-06	0.000653051	4.30667	DOWN	ADCYAP1R1
1.57738	3.70815	6.30252	4.65e-06	0.000639267	4.29248	UP	KCNN4
-1.20669	5.58559	-6.33784	4.32e-06	0.000616289	4.28807	DOWN	RHOU
1.89635	1.7789	6.26141	5.07e-06	0.000660145	4.27031	UP	FCMR
-1.45821	1.94777	-6.25852	5.1e-06	0.000660145	4.26385	DOWN	KIF5C
1.47705	1.8885	6.25148	5.18e-06	0.000660145	4.25079	UP	LOC101448202
-1.08329	2.31517	-6.24183	5.28e-06	0.000660145	4.22218	DOWN	PDE4D
1.17764	2.84745	6.24091	5.29e-06	0.000660145	4.20335	UP	MARCHF1
1.47114	2.32699	6.22745	5.44e-06	0.000660145	4.19561	UP	ADAMTS12
1.45905	3.23048	6.24308	5.27e-06	0.000660145	4.1939	UP	CD3E
1.38144	0.752945	6.23523	5.36e-06	0.000660145	4.18767	UP	GPR85
-3.23671	0.919881	-6.23287	5.38e-06	0.000660145	4.17987	DOWN	PNMT
1.0624	3.91513	6.23055	5.41e-06	0.000660145	4.12702	UP	GLI3
1.13182	8.87202	6.23447	5.37e-06	0.000660145	4.11921	UP	A2M
1.76965	0.503344	6.20699	5.68e-06	0.000675895	4.10754	UP	SLC44A3-AS1
3.24122	-0.268204	6.25336	5.16e-06	0.000660145	4.09074	UP	ADAMDEC1
5.12163	4.55659	6.17352	6.1e-06	0.000709837	4.06054	UP	IGHG3
2.31823	0.893283	6.16873	6.16e-06	0.000709837	4.05644	UP	FCN3
-2.64424	1.54731	-6.12786	6.72e-06	0.000745974	4.00174	DOWN	SORCS1
2.19164	3.58695	6.14425	6.49e-06	0.000724942	3.9796	UP	RGS4
1.63861	-0.29655	6.17162	6.12e-06	0.000709837	3.95688	UP	PYHIN1
-1.59722	4.52279	-6.16039	6.27e-06	0.000713569	3.95419	DOWN	COL4A4
1.10052	4.87903	6.16109	6.26e-06	0.000713569	3.9351	UP	CREB3L1
1.32388	2.62288	6.10422	7.06e-06	0.00077493	3.93432	UP	ADAM28
-2.46998	1.65695	-6.09258	7.24e-06	0.000780416	3.93216	DOWN	EPB41L4B
1.39589	1.35787	6.08772	7.31e-06	0.000783924	3.92052	UP	LOC112268047
-2.5045	0.80419	-6.07442	7.52e-06	0.000797113	3.87335	DOWN	AQP7P1
2.38783	1.8762	6.04757	7.96e-06	0.000839056	3.84143	UP	IL7R
1.41047	9.38144	6.0819	7.4e-06	0.000789084	3.81556	UP	COL4A2
1.43767	2.2613	6.03178	8.23e-06	0.000853122	3.79807	UP	LINC01094
5.27387	4.39624	6.02037	8.43e-06	0.000859661	3.75082	UP	IGHG2
1.07015	3.32043	6.01596	8.51e-06	0.000862498	3.71279	UP	SPRED3
-1.86124	2.26013	-5.98545	9.09e-06	0.000891707	3.70245	DOWN	IGFN1
4.06883	4.39172	6.0116	8.59e-06	0.000862498	3.70082	UP	MMP9
-1.50454	4.32085	-6.03272	8.22e-06	0.000853122	3.695	DOWN	RIMS4
-1.37169	3.14619	-6.00155	8.78e-06	0.000870862	3.69255	DOWN	C2orf88
1.00049	3.08027	5.98813	9.03e-06	0.000891347	3.66872	UP	RASAL3
-1.95288	2.98306	-5.97799	9.23e-06	0.000896519	3.65754	DOWN	PLCH1
-1.383	2.87467	-5.97518	9.29e-06	0.000897211	3.65207	DOWN	ACADL
1.2254	3.2583	5.98106	9.17e-06	0.000895362	3.64546	UP	RUNX2
2.00509	5.11603	6.02128	8.42e-06	0.000859661	3.64295	UP	PLAU
2.33242	2.81076	5.94962	9.81e-06	0.000937724	3.61645	UP	MFAP5
1.19741	5.07504	6.01114	8.6e-06	0.000862498	3.61289	UP	GRIP2
1.37678	3.47076	5.96358	9.52e-06	0.000914914	3.59656	UP	HOPX
1.42679	2.08906	5.92114	1.04e-05	0.000961878	3.57664	UP	PLPPR4
1.82899	0.560369	5.93011	1.02e-05	0.000957898	3.57312	UP	ISLR2
1.22308	1.81059	5.91597	1.05e-05	0.000967754	3.572	UP	GSC
3.29447	-0.994412	6.00576	8.7e-06	0.000867725	3.56533	UP	IL11
-2.8362	0.603563	-5.90896	1.07e-05	0.000977537	3.53413	DOWN	GPM6A
2.71086	0.20972	5.92259	1.04e-05	0.000961878	3.52447	UP	ESM1
-2.97779	-0.565138	-5.94483	9.91e-06	0.000942506	3.52078	DOWN	IGSF1
1.33572	-0.120485	5.92328	1.04e-05	0.000961878	3.51246	UP	TRG-AS1
1.92015	0.861669	5.88263	1.13e-05	0.00100771	3.49396	UP	CCR7
1.42624	3.37689	5.90254	1.08e-05	0.000981394	3.47477	UP	VDR
-2.69829	2.31071	-5.87243	1.16e-05	0.00101651	3.4736	DOWN	APOA1
-1.46881	7.22396	-5.93354	1.01e-05	0.000957898	3.44692	DOWN	HAND2
1.28769	1.51065	5.84053	1.24e-05	0.0010519	3.42159	UP	SLC12A8
-2.28346	-0.661979	-5.8845	1.13e-05	0.00100771	3.39623	DOWN	SLC16A12-AS1
4.80979	6.3913	5.88117	1.14e-05	0.00100771	3.38148	UP	IGHG1
2.19915	3.38198	5.84055	1.24e-05	0.0010519	3.35467	UP	FAP
1.48602	1.18144	5.80606	1.33e-05	0.00110985	3.35104	UP	H2BP2
1.38349	6.87009	5.88578	1.12e-05	0.00100771	3.33081	UP	LSP1
1.29029	0.137093	5.80841	1.33e-05	0.00110922	3.31256	UP	CETP
1.06473	5.19475	5.87048	1.16e-05	0.00101651	3.3081	UP	PTPRC
1.05758	5.73385	5.8644	1.18e-05	0.001025	3.28215	UP	FYB1
-1.72824	5.93332	-5.85147	1.21e-05	0.00104893	3.26384	DOWN	NSG1
1.32204	4.26437	5.82323	1.29e-05	0.00108418	3.25309	UP	MYO10
1.4593	5.07397	5.8394	1.24e-05	0.0010519	3.2508	UP	TMEM119
1.08072	6.07324	5.84495	1.23e-05	0.0010519	3.23717	UP	FHL2
4.77481	6.28371	5.81249	1.32e-05	0.00110448	3.236	UP	IGKC
1.18644	3.03286	5.77962	1.41e-05	0.00116445	3.2342	UP	ELAPOR2
1.09939	0.50533	5.75517	1.49e-05	0.00118539	3.23192	UP	MICALCL
1.24988	2.6198	5.76279	1.46e-05	0.00118125	3.22323	UP	CBX8
-1.28944	2.09456	-5.74818	1.51e-05	0.00119317	3.21483	DOWN	LONRF2
-1.74469	0.476841	-5.73066	1.57e-05	0.00121339	3.18212	DOWN	CXXC4
1.22262	2.62668	5.74299	1.53e-05	0.00120151	3.18074	UP	C2orf27A
1.23113	3.66443	5.76406	1.46e-05	0.00118125	3.16214	UP	FGF1
1.57284	2.77288	5.73313	1.56e-05	0.001212	3.15551	UP	DUXAP9
2.70669	-0.389719	5.75696	1.48e-05	0.00118539	3.15285	UP	NXPH4
2.10569	4.13469	5.75038	1.5e-05	0.0011926	3.11657	UP	CTHRC1
-3.03692	-0.476166	-5.72217	1.6e-05	0.00122566	3.10171	DOWN	LOC112267859
1.36206	0.539124	5.68731	1.72e-05	0.00128978	3.09503	UP	ITK
1.5551	1.23212	5.67532	1.77e-05	0.00131315	3.08505	UP	PLEKHN1
1.64718	5.42966	5.76463	1.46e-05	0.00118125	3.08123	UP	NTM
1.08359	0.745382	5.66196	1.82e-05	0.00132762	3.05243	UP	STAT4
-1.94475	4.32547	-5.72761	1.58e-05	0.00121637	3.05216	DOWN	COL4A3
1.1192	3.40142	5.69867	1.68e-05	0.00127472	3.03811	UP	COL7A1
1.44057	2.62707	5.67136	1.78e-05	0.00131395	3.03427	UP	IL2RB
2.27791	1.05257	5.64448	1.89e-05	0.00135005	3.01928	UP	LOC101929532
1.38962	0.211512	5.65366	1.85e-05	0.00132853	3.0127	UP	LRRC8E
2.6699	3.55339	5.67808	1.76e-05	0.00131055	3.00949	UP	CRHBP
4.84514	-1.0657	5.69308	1.7e-05	0.0012841	3.00187	UP	IGHV6-1
-1.0706	1.95657	-5.64254	1.9e-05	0.00135055	2.99944	DOWN	PRRG4
-1.19383	4.68923	-5.71418	1.63e-05	0.00124192	2.99589	DOWN	HSD17B14
1.13864	3.17829	5.66715	1.8e-05	0.00132078	2.98666	UP	DENND1C
2.19908	0.142408	5.64012	1.91e-05	0.00135251	2.97475	UP	APCDD1L-DT
-1.85279	-0.0452005	-5.63607	1.93e-05	0.00135926	2.96584	DOWN	LOC105373299
1.42784	1.31223	5.61519	2.02e-05	0.00138551	2.96146	UP	BCL11B
2.95228	2.0433	5.61104	2.03e-05	0.00138968	2.94446	UP	SLC2A5
3.0019	-1.12511	5.67287	1.78e-05	0.00131395	2.93386	UP	ATP6V0D2
1.89458	12.1764	5.62877	1.96e-05	0.00137576	2.93309	UP	COL1A1
-2.20394	0.877579	-5.58553	2.15e-05	0.00143335	2.89901	DOWN	PDE4DIPP1
1.00193	4.2338	5.65416	1.85e-05	0.00132853	2.88891	UP	GUCY1B1
-1.65173	0.609893	-5.57357	2.21e-05	0.00144218	2.87113	DOWN	LOC105369782
1.58939	2.68946	5.59315	2.12e-05	0.00142717	2.86677	UP	CD3D
2.05631	0.853064	5.56684	2.24e-05	0.00144665	2.85898	UP	KCNJ15
1.96413	0.215865	5.57785	2.19e-05	0.00143383	2.85655	UP	GALNT3
2.1187	5.83563	5.6602	1.83e-05	0.00132762	2.85324	UP	NDUFA4L2
-1.5389	0.421679	-5.5671	2.24e-05	0.00144665	2.85228	DOWN	LOC105375751
-1.37046	5.62236	-5.65766	1.84e-05	0.00132762	2.84588	DOWN	PLXNA4
-1.94041	1.25327	-5.55562	2.3e-05	0.00147383	2.83866	DOWN	CHODL
1.20277	2.55717	5.57841	2.18e-05	0.00143383	2.83855	UP	CD6
1.26923	2.19885	5.56574	2.25e-05	0.00144665	2.832	UP	CD247
-1.32146	0.905882	-5.54228	2.36e-05	0.00148547	2.81206	DOWN	FOLH1
1.73656	5.29088	5.62247	1.98e-05	0.00138363	2.77939	UP	CEMIP
-1.52033	9.30671	-5.58807	2.14e-05	0.00143335	2.77065	DOWN	CLEC3B
-1.004	6.07299	-5.62549	1.97e-05	0.00138039	2.7676	DOWN	CYGB
5.2965	1.84982	5.52175	2.47e-05	0.00151867	2.76739	UP	IGKV3D-20
-3.46438	1.94933	-5.52002	2.48e-05	0.00151941	2.75843	DOWN	WIF1
1.20708	-0.105719	5.53491	2.4e-05	0.00148547	2.75772	UP	SWINGN
2.06901	-0.374561	5.53749	2.39e-05	0.00148547	2.73604	UP	LINC01943
1.04566	5.53015	5.60801	2.05e-05	0.00139186	2.73358	UP	CD53
3.70164	0.898739	5.50871	2.54e-05	0.00154029	2.73205	UP	IGLV1-51
-2.55469	5.00807	-5.58605	2.15e-05	0.00143335	2.72905	DOWN	ATP1A2
-1.29239	2.84316	-5.53613	2.4e-05	0.00148547	2.72729	DOWN	TMEM38A
3.50322	-1.09355	5.55312	2.31e-05	0.00147595	2.71326	UP	IGLV1-41
1.62753	2.00206	5.49538	2.62e-05	0.00155389	2.69398	UP	DUXAP10
1.53746	1.24863	5.48503	2.68e-05	0.00156662	2.6933	UP	PLEK2
3.326	-0.720902	5.52236	2.47e-05	0.00151867	2.6765	UP	IGHV3-48
2.3477	0.19598	5.48252	2.69e-05	0.00156662	2.66295	UP	N4BP3
-2.16799	-1.33913	-5.51588	2.5e-05	0.00152816	2.64145	DOWN	TMEM225
-1.86527	-0.72326	-5.49312	2.63e-05	0.00155504	2.63888	DOWN	LOC112268112
3.14918	-0.796703	5.50505	2.56e-05	0.00154029	2.63822	UP	IGFBP1
2.20808	-0.0635164	5.46725	2.79e-05	0.00160484	2.61771	UP	SMPDL3B
4.71389	5.22423	5.50481	2.57e-05	0.00154029	2.61267	UP	IGLC2
1.57488	-0.517196	5.47661	2.73e-05	0.00158209	2.60898	UP	WNT10B
-2.23323	6.18558	-5.54138	2.37e-05	0.00148547	2.60128	DOWN	PPP1R1B
2.30745	3.72076	5.49653	2.61e-05	0.00155389	2.60084	UP	SLPI
1.8481	2.4092	5.45296	2.87e-05	0.00164063	2.58558	UP	ANGPT2
-1.71579	0.713918	-5.42308	3.07e-05	0.00170626	2.56601	DOWN	LOC107986780
1.57502	2.50557	5.44408	2.93e-05	0.00165258	2.56185	UP	CD2
2.18258	-0.399326	5.44728	2.91e-05	0.00165106	2.55641	UP	C4BPB
1.57335	4.9632	5.51313	2.52e-05	0.00153236	2.55238	UP	ARL4C
-1.99322	1.62309	-5.40978	3.16e-05	0.00172142	2.52726	DOWN	VIPR2
1.03122	3.56976	5.44465	2.93e-05	0.00165258	2.4812	UP	PLEKHG1
4.59463	-0.808266	5.41992	3.09e-05	0.00170626	2.48003	UP	IGKJ4
1.38355	-0.0600701	5.39096	3.29e-05	0.00174579	2.47295	UP	LOC101928152
2.62384	-0.276168	5.40016	3.23e-05	0.00172142	2.46801	UP	TNFSF11
1.65807	2.72176	5.40208	3.21e-05	0.00172142	2.45711	UP	ADAMTS14
2.99079	-1.08984	5.4194	3.09e-05	0.00170626	2.45323	UP	PCSK9
-1.14991	3.11875	-5.41723	3.11e-05	0.00170626	2.45303	DOWN	PPM1H
-1.30112	2.60165	-5.39995	3.23e-05	0.00172142	2.45245	DOWN	TENM3
1.25729	5.14096	5.47023	2.77e-05	0.00159934	2.44752	UP	PLAUR
1.45353	1.98224	5.37736	3.39e-05	0.00178352	2.44546	UP	MOXD1
-1.25122	-0.0533926	-5.37029	3.45e-05	0.00180132	2.43768	DOWN	FAM169A
4.15759	-0.782932	5.39742	3.25e-05	0.00172608	2.43414	UP	IGHV7-56
1.28521	1.02167	5.35709	3.55e-05	0.0018338	2.43011	UP	NECTIN4
1.31794	3.26799	5.40529	3.19e-05	0.00172142	2.42294	UP	TRAC
1.82206	6.18017	5.46243	2.82e-05	0.00161187	2.41542	UP	IFITM10
1.64546	4.00395	5.42361	3.07e-05	0.00170626	2.41373	UP	PIM2
1.82282	2.80517	5.38314	3.35e-05	0.00177103	2.41244	UP	ACE
1.1325	3.46763	5.40883	3.17e-05	0.00172142	2.41229	UP	MILR1
4.17084	-0.0372593	5.34376	3.65e-05	0.00187284	2.36032	UP	IGKV2-30
-1.09727	1.20714	-5.32356	3.82e-05	0.00194213	2.35567	DOWN	PKIA
-1.48784	4.25925	-5.40396	3.2e-05	0.00172142	2.35128	DOWN	VTN
3.55854	0.622931	5.31802	3.87e-05	0.00196066	2.3389	UP	LOC102724102
1.11603	3.38487	5.36513	3.49e-05	0.00181678	2.32357	UP	GOLGA7B
1.73711	1.09983	5.3024	4e-05	0.00199649	2.31642	UP	EPS8L1
-1.55819	0.817403	-5.29915	4.03e-05	0.00200039	2.31077	DOWN	DRP2
-1.18684	0.242165	-5.3016	4.01e-05	0.00199649	2.30978	DOWN	CYP8B1
-1.34427	1.31008	-5.2925	4.09e-05	0.00201332	2.28838	DOWN	HMGCLL1
3.20211	4.80422	5.35448	3.57e-05	0.00183925	2.25407	UP	ACAN
1.31781	3.35607	5.33048	3.76e-05	0.00192322	2.2532	UP	CHST1
3.75394	0.178331	5.27525	4.25e-05	0.00205352	2.23505	UP	IGHV3-74
1.71674	0.907311	5.26081	4.39e-05	0.00208691	2.23152	UP	LY9
1.70956	-0.802198	5.29142	4.1e-05	0.00201332	2.22428	UP	CD70
2.97345	-0.149931	5.27326	4.27e-05	0.00205352	2.22314	UP	SFTA1P
1.63069	1.83193	5.25991	4.4e-05	0.00208691	2.20365	UP	DUXAP8
-1.09385	4.02154	-5.32907	3.78e-05	0.00192391	2.19778	DOWN	HPD
3.94147	-0.384753	5.25494	4.45e-05	0.0020956	2.17117	UP	IGKV2D-30
-2.22992	0.543054	-5.23204	4.68e-05	0.00217681	2.171	DOWN	ASTN1
1.85932	3.38534	5.28165	4.19e-05	0.0020317	2.15264	UP	C10orf55
1.41818	0.967968	5.21249	4.89e-05	0.00223028	2.12975	UP	TLR8
1.06158	4.29164	5.30553	3.98e-05	0.00199649	2.12887	UP	SLC17A9
2.66185	2.07889	5.22409	4.76e-05	0.00220295	2.12835	UP	PRSS35
1.12922	4.25886	5.30124	4.01e-05	0.00199649	2.12231	UP	TBC1D2
2.40618	1.47231	5.20732	4.94e-05	0.00223636	2.11265	UP	EDNRA
3.61907	-0.911182	5.23173	4.68e-05	0.00217681	2.10396	UP	SP7
1.18841	1.79085	5.20914	4.92e-05	0.00223636	2.09501	UP	MIR4649
1.2767	5.53748	5.31412	3.9e-05	0.0019722	2.09397	UP	RUNX1
1.99447	6.71222	5.30631	3.97e-05	0.00199649	2.07662	UP	FCGBP
2.35017	-0.658781	5.21184	4.89e-05	0.00223028	2.07552	UP	S1PR5
1.47053	1.12612	5.16544	5.42e-05	0.00239368	2.02874	UP	CD3G
1.33745	5.96276	5.28334	4.18e-05	0.0020317	2.01925	UP	CRLF1
-2.17079	-0.795016	-5.1798	5.25e-05	0.00235992	2.01904	DOWN	LINC02814
5.1259	2.56997	5.16431	5.44e-05	0.00239368	2.017	UP	IGKV3-20
1.10839	1.52679	5.16679	5.41e-05	0.00239368	2.01656	UP	PTPN22
-1.18135	-0.689759	-5.17223	5.34e-05	0.00238912	2.00845	DOWN	LOC107985414
1.09149	4.07001	5.24136	4.58e-05	0.00214697	2.00388	UP	BIN2
-2.94249	5.97216	-5.25458	4.45e-05	0.0020956	1.99063	DOWN	PDK4
4.24088	-0.851818	5.16717	5.4e-05	0.00239368	1.98177	UP	IGKV3-7
1.47161	0.454562	5.13996	5.74e-05	0.00245947	1.98008	UP	SLAMF1
-2.33318	0.310883	-5.14036	5.74e-05	0.00245947	1.97931	DOWN	SLC7A4
-1.43482	0.457839	-5.13136	5.85e-05	0.00248977	1.96319	DOWN	FGF12
3.31973	2.17105	5.13749	5.77e-05	0.00246733	1.94846	UP	SLC12A5-AS1
-1.60589	1.06616	-5.12725	5.91e-05	0.00249551	1.94805	DOWN	NAALAD2
1.71442	5.35669	5.23966	4.6e-05	0.00214969	1.9403	UP	LOC105373791
1.87872	2.67361	5.15588	5.54e-05	0.00241855	1.9337	UP	DIO2
2.0377	0.707849	5.11552	6.06e-05	0.00254419	1.9305	UP	GPR84
1.89647	-0.358212	5.12816	5.89e-05	0.00249551	1.92719	UP	ADAMTS16
1.29574	2.55835	5.14979	5.62e-05	0.0024401	1.92117	UP	TENM4
1.12748	1.31458	5.1088	6.15e-05	0.00257093	1.90291	UP	SKAP1
2.63594	2.22081	5.12115	5.99e-05	0.00252386	1.89787	UP	DERL3
1.12349	6.78315	5.22116	4.79e-05	0.00221038	1.88363	UP	CD93
-1.67093	0.586562	-5.08964	6.42e-05	0.00259814	1.87668	DOWN	IGSF11
-1.72123	3.73663	-5.16372	5.45e-05	0.00239368	1.86257	DOWN	SH3RF2
1.82189	-0.379368	5.0911	6.4e-05	0.00259814	1.85392	UP	PLPP4
1.39611	9.07014	5.1721	5.34e-05	0.00238912	1.84954	UP	COL5A1
4.23181	2.9599	5.09965	6.28e-05	0.00258321	1.84489	UP	IGHA2
-1.08094	3.33696	-5.14472	5.68e-05	0.00245428	1.84411	DOWN	P2RX6
1.76574	0.888696	5.07049	6.7e-05	0.00265671	1.83509	UP	DDIT4L
1.26343	2.33963	5.10183	6.25e-05	0.00258321	1.83288	UP	TLR7
1.62856	0.0851499	5.06944	6.72e-05	0.00265726	1.82767	UP	CD96
-1.07598	4.13145	-5.15972	5.49e-05	0.00240363	1.81884	DOWN	SHC4
1.53081	-0.886338	5.0869	6.46e-05	0.00260571	1.81719	UP	LOC107986850
1.59908	0.257937	5.05669	6.91e-05	0.00270514	1.80565	UP	EFNB3
1.17932	3.59727	5.13286	5.83e-05	0.00248719	1.80277	UP	PCDH18
-1.45935	0.524096	-5.04935	7.03e-05	0.00272688	1.79296	DOWN	SOCS2-AS1
2.80395	2.22832	5.07096	6.7e-05	0.00265671	1.79246	UP	CACNA1H
2.03465	5.73782	5.16109	5.48e-05	0.00240198	1.76275	UP	GAP43
-1.76488	0.88429	-5.03535	7.25e-05	0.00275425	1.75934	DOWN	FLRT1
1.23501	3.07005	5.09321	6.37e-05	0.00259752	1.75862	UP	AMPD3
-1.46382	4.72504	-5.14299	5.7e-05	0.00245428	1.75238	DOWN	MGST1
1.07824	2.69487	5.07299	6.67e-05	0.00265325	1.74266	UP	ROR2
1.10507	3.84492	5.10496	6.21e-05	0.00257566	1.72197	UP	SPOCK2
1.0963	2.88784	5.05879	6.88e-05	0.0026982	1.69532	UP	TRPV4
-1.03526	3.36583	-5.07497	6.64e-05	0.00264723	1.68909	DOWN	SULT1A2
1.89933	0.863944	4.99648	7.91e-05	0.00288225	1.68046	UP	CD22
-1.03299	2.18693	-5.02907	7.35e-05	0.0027778	1.67927	DOWN	PALS2
1.52021	-1.03607	5.02032	7.5e-05	0.00280393	1.67577	UP	TRBV7-3
1.13237	11.8369	5.04559	7.09e-05	0.00272708	1.66958	UP	COL1A2
1.12393	4.33293	5.09342	6.37e-05	0.00259752	1.66205	UP	FGF7
1.32054	2.70535	5.03379	7.28e-05	0.00275425	1.66006	UP	C1QTNF3-AMACR
1.32277	0.568934	4.98503	8.11e-05	0.00291697	1.65905	UP	ZBP1
-1.9606	-0.467827	-4.98919	8.04e-05	0.00290687	1.6519	DOWN	GPR12
-1.2108	3.235	-5.05068	7.01e-05	0.00272688	1.64759	DOWN	PRKAR2B
-1.71718	-1.1549	-4.99735	7.89e-05	0.00288225	1.63704	DOWN	LOC101928051
4.51289	5.11439	5.05241	6.98e-05	0.00272537	1.62266	UP	IGHA1
-2.00237	3.75209	-5.04745	7.06e-05	0.00272705	1.61275	DOWN	PKP2
2.39212	-0.566635	4.96628	8.46e-05	0.0030246	1.59185	UP	LOC112267984
-1.99648	-0.821612	-4.96242	8.54e-05	0.00303334	1.58402	DOWN	ANO5
1.23461	3.91419	5.04038	7.17e-05	0.00273631	1.57514	UP	SEL1L3
2.07309	-0.679473	4.95863	8.61e-05	0.00305339	1.5722	UP	FASLG
-1.54607	4.04438	-5.03416	7.27e-05	0.00275425	1.55405	DOWN	TM7SF2
1.18707	4.41809	5.04277	7.13e-05	0.00273298	1.54393	UP	MAP3K7CL
1.94457	0.24058	4.9284	9.21e-05	0.00322448	1.54021	UP	HSH2D
-2.84635	0.573433	-4.91915	9.41e-05	0.00326142	1.52213	DOWN	RELN
1.18744	4.23733	5.02601	7.4e-05	0.00279119	1.5195	UP	SYTL2
-1.58774	0.525493	-4.91722	9.45e-05	0.00326946	1.51717	DOWN	PHEX
-1.08076	4.87425	-5.03595	7.24e-05	0.00275425	1.50333	DOWN	ACSF2
1.00728	3.90801	5.00559	7.75e-05	0.00286159	1.49614	UP	IGSF21
1.53651	4.00818	5.00051	7.84e-05	0.00287898	1.48461	UP	MIR3606
4.08701	-0.799532	4.9156	9.48e-05	0.00327524	1.48225	UP	IGLJ1
1.59508	2.48427	4.93843	9.01e-05	0.00317067	1.47035	UP	CD72
4.48282	1.64999	4.89552	9.92e-05	0.00338853	1.46657	UP	IGHV5-51
2.62114	3.19381	4.95237	8.73e-05	0.00308477	1.46279	UP	ADRA2A
-2.15973	-0.285464	-4.89006	0.000100415	0.0033929	1.45519	DOWN	SYBU-AS1
1.49112	1.42912	4.89459	9.94e-05	0.00338938	1.4444	UP	ICAM5
1.21792	2.05632	4.90673	9.67e-05	0.00332879	1.43025	UP	DPP4
-2.22298	-1.17298	-4.89076	0.000100259	0.0033929	1.42864	DOWN	CT62
-1.80959	10.2107	-4.95705	8.64e-05	0.00305833	1.42826	DOWN	PTGDS
1.29344	7.75267	4.99515	7.93e-05	0.00288516	1.40905	UP	COL5A2
1.36202	1.96539	4.89181	0.000100022	0.0033929	1.40381	UP	NRIP3
-1.82279	-0.882044	-4.87197	0.000104586	0.00348307	1.39964	DOWN	C3orf86P
1.32156	7.31502	4.99173	7.99e-05	0.00289597	1.38778	UP	SFRP2
1.74232	5.20784	4.97362	8.32e-05	0.00298101	1.35857	UP	CD52
-2.12509	4.10055	-4.93712	9.03e-05	0.003174	1.3468	DOWN	HIF3A
1.29889	0.620576	4.83586	0.000113441	0.00367248	1.34572	UP	LINC01116
-1.40138	-0.547126	-4.8388	0.000112691	0.00366623	1.34408	DOWN	PNMA6A
1.29181	10.5221	4.90488	9.71e-05	0.00333649	1.31601	UP	COMP
1.10469	4.71096	4.93366	9.1e-05	0.0031927	1.28377	UP	MIR4435-2HG
-1.25859	2.45955	-4.85313	0.000109114	0.0036002	1.27726	DOWN	MIR1247
2.71839	-0.427116	4.80648	0.000121207	0.00379155	1.27376	UP	CCL11
4.4582	-0.744837	4.79774	0.00012362	0.00384757	1.24795	UP	IGHJ4
-1.16293	3.73411	-4.8864	0.000101244	0.0034147	1.24567	DOWN	BAMBI
-1.31155	0.513704	-4.78569	0.000127025	0.00392064	1.24092	DOWN	WFIKKN2
1.11606	0.497365	4.78481	0.000127277	0.00392191	1.2404	UP	IPCEF1
1.55697	2.78247	4.84416	0.00011134	0.00363988	1.2386	UP	CDCP1
1.14331	4.63767	4.90996	9.6e-05	0.00331083	1.23617	UP	TBX2
1.33708	2.94029	4.84616	0.000110839	0.00363263	1.23042	UP	LCK
1.6939	-0.442468	4.77719	0.000129484	0.00395047	1.21696	UP	GIPR
-1.54881	-0.79689	-4.77779	0.000129311	0.00395047	1.21231	DOWN	LOC101927511
1.94257	-0.037818	4.76895	0.000131916	0.00399314	1.20784	UP	SCIN
-2.39674	1.43436	-4.78263	0.000127905	0.00392774	1.20358	DOWN	COL9A1
-2.74679	0.205452	-4.7563	0.000135738	0.00407433	1.18372	DOWN	LCN12
4.83945	4.48658	4.82727	0.000115657	0.00371828	1.1801	UP	IGLC3
2.2424	1.59338	4.7641	0.000133368	0.00402272	1.16288	UP	CDH6
-1.23842	5.61339	-4.89117	0.000100166	0.0033929	1.15883	DOWN	HAND2-AS1
-1.21916	3.74575	-4.8473	0.000110557	0.00362978	1.15861	DOWN	PIR
-2.80495	2.88135	-4.80246	0.000122309	0.00381317	1.1555	DOWN	COCH
1.44071	0.606649	4.74393	0.000139584	0.00414285	1.15277	UP	KCNQ3
2.47093	-0.936456	4.75313	0.000136713	0.00408379	1.15011	UP	ADCYAP1
2.39714	0.988284	4.74264	0.000139991	0.00414829	1.14289	UP	SEMA5B
2.20244	3.37696	4.81659	0.000118475	0.00376385	1.14179	UP	TREM1
1.42101	5.40427	4.88161	0.000102341	0.00342677	1.14147	UP	HAPLN3
1.10671	3.57597	4.82958	0.000115057	0.00371185	1.13549	UP	IL2RG
1.76494	3.35599	4.81575	0.000118698	0.00376385	1.1334	UP	VMO1
-2.89531	-0.0944753	-4.72971	0.000144141	0.00424416	1.1277	DOWN	LOC100506071
1.01156	4.41253	4.85238	0.000109299	0.0036002	1.12036	UP	JAK3
1.18269	3.25851	4.80721	0.000121007	0.00379155	1.113	UP	MNDA
1.14937	3.52257	4.81609	0.000118608	0.00376385	1.10903	UP	PHLDA2
-1.27182	3.364	-4.80945	0.000120398	0.00379155	1.10704	DOWN	HAS2-AS1
-2.01343	1.21165	-4.73133	0.000143617	0.00423993	1.10317	DOWN	LOC101926956
1.35279	0.583806	4.72004	0.000147329	0.00430877	1.10283	UP	LAX1
-1.21087	4.1926	-4.83349	0.000114049	0.00368574	1.09455	DOWN	SOCS2
-1.46377	4.04148	-4.82637	0.000115892	0.00371937	1.09367	DOWN	CHST7
1.56748	2.79969	4.77653	0.000129679	0.00395047	1.0903	UP	RUBCNL
3.74522	-0.545289	4.71609	0.000148651	0.00432208	1.08628	UP	IGLV2-18
-1.88735	1.26847	-4.72476	0.000145766	0.00427916	1.08536	DOWN	LINC00092
-1.47667	4.8741	-4.84371	0.000111453	0.00363988	1.08126	DOWN	MAPT
-2.30508	5.11519	-4.84133	0.000112053	0.00365305	1.08078	DOWN	MYOC
4.84744	0.54716	4.69997	0.000154169	0.00441154	1.0657	UP	IGHV1-18
-2.75851	2.47526	-4.74454	0.000139392	0.00414285	1.0582	DOWN	AQP7
1.29655	1.76276	4.72468	0.000145791	0.00427916	1.05758	UP	TRBC1
1.33316	1.66774	4.71931	0.000147572	0.00430877	1.05246	UP	CD5
5.19702	0.775786	4.69147	0.000157163	0.00445777	1.0487	UP	IGKV2D-28
4.28673	-0.823228	4.69935	0.000154388	0.00441154	1.04781	UP	IGKJ2
-1.34153	2.67426	-4.75541	0.000136012	0.00407596	1.04713	DOWN	MAP2K6
1.65443	0.764566	4.68552	0.000159294	0.00449756	1.02714	UP	RFX8
1.55168	5.33251	4.82488	0.000116282	0.00372545	1.01972	UP	VCAM1
4.6447	-0.757768	4.67887	0.00016171	0.00455194	1.00816	UP	IGHJ5
1.01921	6.62973	4.82771	0.000115544	0.00371828	1.00669	UP	TYMP
-1.37773	4.88017	-4.80771	0.00012087	0.00379155	0.999544	DOWN	MYH14
-1.51934	0.764417	-4.67455	0.000163302	0.00458282	0.999128	DOWN	LINC01354
1.98221	2.48855	4.71663	0.00014847	0.00432208	0.990728	UP	SDC1
1.26648	3.50283	4.75742	0.000135395	0.00407062	0.981765	UP	CGREF1
-1.08177	0.174627	-4.65962	0.000168917	0.00470482	0.981262	DOWN	ERICH2
1.18208	4.37209	4.78623	0.000126869	0.00392064	0.977145	UP	MIR7847
1.18415	6.34309	4.80561	0.000121445	0.00379261	0.956156	UP	NR2F2
1.26769	0.786821	4.65061	0.0001724	0.00475896	0.948841	UP	COL4A2-AS2
-1.46837	0.00551178	-4.64339	0.000175243	0.00480172	0.948763	DOWN	HMSD
-1.49001	1.64925	-4.67215	0.000164191	0.00460082	0.946353	DOWN	WNT5A
1.04417	3.0695	4.72287	0.000146389	0.00428992	0.941486	UP	EVI2B
1.93738	3.17403	4.71884	0.000147729	0.00430877	0.93668	UP	SEMA6B
1.79074	2.73835	4.69714	0.00015516	0.00441445	0.926564	UP	CTSW
5.39087	0.820806	4.63122	0.000180145	0.00491425	0.923607	UP	IGKV2-28
4.41372	0.922875	4.63053	0.000180425	0.00491465	0.920381	UP	IGKV3D-15
1.14892	7.60111	4.77647	0.000129695	0.00395047	0.916252	UP	PDLIM7
1.08155	1.91904	4.65399	0.000171085	0.00474213	0.887736	UP	PRKAR1B-AS1
-1.20952	1.46855	-4.63894	0.000177018	0.0048432	0.884929	DOWN	FAM241B
4.11036	-0.220404	4.61457	0.000187077	0.00504401	0.884591	UP	IGHV3-11
1.11356	2.83305	4.68732	0.000158646	0.00448611	0.884281	UP	SNX20
1.88118	5.54679	4.76553	0.000132938	0.00401628	0.883759	UP	SLC16A3
-1.15566	5.42934	-4.76152	0.000134147	0.00403965	0.872891	DOWN	MAOA
-1.20568	3.01209	-4.68183	0.00016063	0.00452839	0.85302	DOWN	ADRB1
1.09936	2.24142	4.64854	0.000173211	0.00477425	0.85243	UP	NKG7
5.34404	1.14749	4.59632	0.000194983	0.00519917	0.848737	UP	IGHV4-61
1.18856	7.43979	4.74754	0.00013845	0.00412901	0.846289	UP	VWF
-2.85485	0.340877	-4.59319	0.000196372	0.00522317	0.84175	DOWN	MYLK3
5.38751	2.15528	4.60103	0.000192909	0.00515628	0.834791	UP	IGHV4-59
1.58006	0.65529	4.59282	0.000196538	0.00522317	0.832277	UP	SIGLEC15
1.04515	1.55413	4.61264	0.000187894	0.00504709	0.82486	UP	LOC101927283
5.13255	-0.735351	4.5853	0.00019992	0.00527611	0.82147	UP	MMP13
1.58443	3.16049	4.6654	0.000166718	0.00466459	0.814818	UP	NKD1
1.46566	3.72046	4.67551	0.000162947	0.00457979	0.786439	UP	FOXS1
-1.08864	4.88153	-4.71172	0.000150127	0.0043477	0.78045	DOWN	TSPAN7
-2.14992	-0.398621	-4.56245	0.000210564	0.00545101	0.779959	DOWN	VIPR1-AS1
-4.10841	1.04651	-4.56573	0.000209005	0.00544067	0.774447	DOWN	PWWP3B
-1.33999	-0.728345	-4.56157	0.000210988	0.00545101	0.773842	DOWN	LINC02847
-2.65309	5.2765	-4.70138	0.000153679	0.00440846	0.769738	DOWN	ANGPTL7
1.61968	6.56781	4.70832	0.000151287	0.00437129	0.742716	UP	TNFRSF11B
1.56731	6.07579	4.70638	0.000151952	0.00438369	0.738579	UP	INHBA
-1.73209	3.75267	-4.65308	0.000171438	0.00474213	0.734066	DOWN	C6
4.33393	1.95532	4.55451	0.0002144	0.00551616	0.728411	UP	IGLV1-47
1.07874	0.91928	4.54971	0.000216747	0.00556107	0.727284	UP	TMC7
1.5909	3.09405	4.61765	0.000185774	0.00502348	0.717629	UP	LAMP5
-1.41359	1.6044	-4.56463	0.000209529	0.00544067	0.714789	DOWN	FGFR4
1.13145	1.96571	4.57333	0.000205426	0.00535956	0.710553	UP	CD7
3.88221	0.750403	4.53023	0.000226558	0.00575705	0.709887	UP	CXCL5
1.10126	5.78311	4.68989	0.000157727	0.00446691	0.699806	UP	CYTH4
-1.24569	1.12208	-4.54026	0.000221453	0.00564279	0.693408	DOWN	EPHA7
1.17928	0.946249	4.53291	0.000225185	0.00573001	0.690514	UP	LOC105379170
-1.03984	0.195339	-4.50468	0.000240111	0.00600277	0.655386	DOWN	FAM184A
-1.05839	6.92799	-4.66418	0.00016718	0.00467046	0.65217	DOWN	SCARA5
4.77659	0.37106	4.49036	0.000248062	0.0061259	0.630976	UP	ELK2AP
-1.88494	-0.549347	-4.48987	0.000248338	0.0061259	0.629041	DOWN	ENHO
4.4258	0.665865	4.48795	0.000249425	0.00614453	0.624243	UP	IGKV3D-11
1.00582	3.03051	4.57645	0.000203976	0.00533674	0.619312	UP	DLG2
1.56489	11.0982	4.57717	0.000203646	0.00533565	0.612084	UP	COL3A1
-1.1478	1.83368	-4.52478	0.000229384	0.00580792	0.61002	DOWN	LOC105370035
-2.27504	-1.4484	-4.48475	0.000251247	0.0061567	0.605996	DOWN	ACE2
-1.48109	1.24154	-4.49729	0.00024418	0.00606553	0.594418	DOWN	CCBE1
1.0026	2.86102	4.5545	0.000214402	0.00551616	0.587631	UP	CACNA2D4
4.31082	3.05504	4.52246	0.000230595	0.00581188	0.587043	UP	IGLV2-14
-2.02644	-0.273132	-4.46002	0.000265796	0.00642831	0.567898	DOWN	FOLR1
-1.16057	-0.629553	-4.46004	0.00026578	0.00642831	0.566787	DOWN	VEGFD
-1.19409	0.817354	-4.46329	0.000263821	0.00640559	0.544374	DOWN	RSPH1
1.27282	2.36303	4.50551	0.000239656	0.00599949	0.53106	UP	ZAP70
-1.81351	3.4585	-4.54554	0.000218814	0.0055909	0.51998	DOWN	PLLP
-1.65586	4.54535	-4.58269	0.000201111	0.00529163	0.518764	DOWN	SLC6A4
1.25141	0.757847	4.43851	0.000279141	0.00667276	0.498466	UP	MYOZ1
-1.50112	2.1247	-4.4839	0.000251736	0.00616055	0.497418	DOWN	CLDN10
2.46193	-0.6006	4.41933	0.000291604	0.00688965	0.480963	UP	PPBP
1.00814	2.95714	4.5106	0.000236901	0.00594656	0.480368	UP	CHSY3
-1.66317	5.31693	-4.57784	0.000203334	0.00533501	0.473117	DOWN	TMEM132C
1.22567	3.46001	4.5236	0.000230001	0.00581188	0.466312	UP	CFI
-1.10849	2.98187	-4.50351	0.000240749	0.00601061	0.461018	DOWN	CECR2
4.70769	3.19151	4.45382	0.000269575	0.00647749	0.443543	UP	IGLV2-23
1.21992	0.329784	4.40448	0.000301644	0.00705098	0.442271	UP	LOC100507156
-1.13622	-0.114734	-4.39842	0.000305841	0.00711837	0.437975	DOWN	LOC107984966
1.11356	2.35915	4.46243	0.000264341	0.00640985	0.432604	UP	LEF1
1.33563	1.28248	4.41781	0.000292617	0.00689713	0.423696	UP	SOX17
-1.70004	4.01229	-4.51862	0.000232621	0.00584704	0.412711	DOWN	PAX7
1.1569	4.14259	4.52456	0.000229499	0.00580792	0.41096	UP	PGF
4.16291	0.226231	4.38325	0.000316601	0.00731376	0.4084	UP	IGHV3-7
-1.44303	1.20719	-4.40191	0.000303418	0.00707484	0.389833	DOWN	ADGRB3
-1.67296	2.86264	-4.45794	0.000267055	0.00644196	0.377946	DOWN	KIF1A
-1.8293	-0.63268	-4.36404	0.00033078	0.00753133	0.368997	DOWN	ALDH1L1-AS1
-1.27519	0.486259	-4.3709	0.000325646	0.00748542	0.362682	DOWN	SAMD12
1.7176	1.47084	4.39086	0.000311157	0.00720594	0.358949	UP	GPR88
-1.13936	3.62494	-4.48075	0.000253544	0.00618848	0.352152	DOWN	PIR-FIGF
-1.01122	-0.369341	-4.35439	0.000338145	0.00764018	0.348688	DOWN	SNORD135
1.36089	2.52435	4.4276	0.000286165	0.00679688	0.343947	UP	P4HA3
1.64291	3.62394	4.46805	0.000260978	0.00634489	0.33708	UP	LTB
1.65259	2.44016	4.4193	0.000291625	0.00688965	0.335096	UP	ADAM12
5.09096	3.15141	4.39571	0.000307731	0.0071534	0.328561	UP	IGHG4
-1.39403	-0.236095	-4.34424	0.000346062	0.00777533	0.326386	DOWN	AMH
4.12717	-0.0820074	4.34301	0.000347039	0.00778425	0.325613	UP	IGKV1-12
4.90031	2.10753	4.36498	0.000330068	0.00753133	0.324607	UP	IGKV1-5
4.86316	3.56736	4.41099	0.0002972	0.00697855	0.323745	UP	IGHGP
-1.19569	4.61477	-4.49828	0.000243633	0.00606553	0.318582	DOWN	TPPP
1.10732	2.01303	4.39473	0.000308421	0.00716045	0.313036	UP	FNDC10
4.52029	-0.083665	4.33407	0.00035419	0.00792549	0.307152	UP	IGLV3-10
-1.59748	3.94139	-4.46894	0.000260455	0.00634047	0.306372	DOWN	BMX
4.2907	0.332821	4.33009	0.00035742	0.00798813	0.297309	UP	MMP12
-1.75011	-0.695345	-4.32916	0.000358184	0.00799556	0.29682	DOWN	LOC105378221
1.28831	2.63406	4.40425	0.000301805	0.00705098	0.280324	UP	FMO3
-1.13645	-1.18545	-4.31787	0.000367529	0.0081146	0.267686	DOWN	LINC00908
1.14593	1.96794	4.36973	0.000326513	0.00748783	0.26403	UP	BMAL2
1.30906	6.43991	4.49203	0.000247119	0.00611207	0.253452	UP	C4B
-1.34805	0.638264	-4.32139	0.000364588	0.00809277	0.251065	DOWN	RAPSN
-2.41065	0.854018	-4.31828	0.000367186	0.0081146	0.238484	DOWN	CHST9
1.6318	3.65836	4.42329	0.00028899	0.00685519	0.230534	UP	CR1
-2.55841	2.07577	-4.3476	0.000343422	0.00774056	0.217098	DOWN	GRIK3
-1.43785	-0.464347	-4.28832	0.000393186	0.00847139	0.211956	DOWN	STAR
1.08246	2.58419	4.3689	0.000327134	0.00749176	0.20584	UP	BDKRB2
-1.93755	4.76375	-4.43748	0.000279794	0.00667977	0.185957	DOWN	IGSF10
-1.5504	-1.20202	-4.26947	0.000410487	0.00873227	0.17004	DOWN	LOC102724474
1.0931	4.42609	4.42254	0.000289482	0.0068581	0.158439	UP	PYCR1
1.72083	0.739268	4.27579	0.000404604	0.00864678	0.154181	UP	LOC100419170
-1.02183	-0.608074	-4.25848	0.000420924	0.00889357	0.150867	DOWN	LOC112268420
1.61225	0.951421	4.27772	0.000402823	0.00862453	0.148272	UP	DLX3
-1.42973	3.08825	-4.36372	0.000331025	0.00753133	0.142951	DOWN	BEX2
-1.03183	0.395456	-4.26114	0.000418371	0.00886947	0.132707	DOWN	NLGN1
1.27025	1.97086	4.30066	0.000382257	0.00828372	0.115607	UP	CXCR3
-1.76207	-0.0567041	-4.22936	0.000449886	0.00931404	0.0829225	DOWN	MIR3936
1.42787	1.25271	4.24958	0.000429565	0.0090254	0.0631422	UP	CADPS
1.71047	1.32045	4.24972	0.000429429	0.0090254	0.0617376	UP	NRARP
1.76329	0.521999	4.22663	0.000452699	0.00935141	0.0604523	UP	TM4SF18
1.4928	2.90968	4.31343	0.000371275	0.00816014	0.0571379	UP	ENPP1
1.41645	-0.709008	4.21256	0.0004675	0.00958246	0.0562397	UP	TMEM26
1.20678	1.14779	4.2401	0.000438972	0.00914936	0.0479991	UP	SAMSN1
4.36255	3.56099	4.28298	0.000398014	0.00855858	0.0238938	UP	IGLC1
3.36671	-1.10035	4.19733	0.000484067	0.00982434	0.0228939	UP	IGKV1D-16
-1.14728	0.749071	-4.21691	0.000462869	0.00950855	0.0194911	DOWN	FNDC7
1.31999	6.40519	4.3869	0.000313975	0.00726214	0.0167113	UP	C4A
1.15326	3.44125	4.31819	0.000367264	0.0081146	0.0101624	UP	CCR5
1.3653	0.013625	4.19206	0.000489927	0.00987023	0.00501581	UP	GPR141
-1.05908	2.63017	-4.2828	0.00039817	0.00855858	0.00321088	DOWN	NAP1L2
-1.51165	2.46253	-4.27051	0.000409514	0.00872156	-0.00211205	DOWN	ALDH1A2-AS1
-1.3217	0.191686	-4.19206	0.000489926	0.00987023	-0.00442205	DOWN	COL28A1
-1.18112	5.08016	-4.36167	0.000332571	0.00754141	-0.0121625	DOWN	VAT1L
1.1214	6.32483	4.37475	0.000322796	0.00742911	-0.0122931	UP	UACA
-1.68291	0.635638	-4.19195	0.000490053	0.00987023	-0.0253449	DOWN	TTYH1
-1.19376	-0.909659	-4.17227	0.000512612	0.010073	-0.0266383	DOWN	H4C16
4.94943	1.76962	4.19266	0.000489257	0.00987023	-0.0291225	UP	IGKV3-11
-1.01862	0.512618	-4.18775	0.000494781	0.00991514	-0.0292587	DOWN	CCDC148
1.17197	6.42841	4.36282	0.000331703	0.00753133	-0.0382669	UP	LBH
-1.7278	0.572098	-4.18254	0.00050071	0.00995387	-0.0411583	DOWN	SYN2
1.72377	-0.443478	4.16497	0.000521239	0.0102209	-0.0426089	UP	LINC00861
1.14464	-0.753542	4.16381	0.000522625	0.0102265	-0.0440005	UP	LOC105376950
1.031	1.20562	4.19978	0.000481362	0.00980033	-0.0441485	UP	CARMIL2
1.50186	0.83278	4.18546	0.000497381	0.00992088	-0.0452353	UP	LAMP5-AS1
-1.29006	0.919637	-4.18665	0.000496024	0.00991514	-0.0567015	DOWN	MED12L
1.15516	0.595337	4.17427	0.000510267	0.0100376	-0.0590045	UP	LOC105371873
-1.6471	2.62979	-4.2463	0.000432805	0.00905133	-0.0723041	DOWN	SLC1A7
-1.40006	4.59998	-4.32123	0.00036472	0.00809277	-0.0742279	DOWN	ANGPTL4
1.04023	1.3522	4.19001	0.000492227	0.00988183	-0.077629	UP	SLC4A11
1.34157	-0.0546341	4.15161	0.000537414	0.0104717	-0.0784965	UP	LINC01605
-1.15198	1.99193	-4.21582	0.000464031	0.00952188	-0.0820347	DOWN	CMTM5
-1.5307	-0.164659	-4.1489	0.000540758	0.0104928	-0.0835975	DOWN	VSTM2A
4.94148	0.613199	4.1479	0.000541996	0.0105011	-0.0868278	UP	IGHV1-2
-1.03765	4.33618	-4.30846	0.000375517	0.00821443	-0.091239	DOWN	TMEM100
-1.4539	-0.852549	-4.14058	0.000551144	0.0106053	-0.0918219	DOWN	LOC285847
1.18561	2.09125	4.21132	0.000468826	0.00959904	-0.0944305	UP	C6orf132
1.19283	1.25738	4.17777	0.00050621	0.00997896	-0.0947671	UP	HEY1
2.13995	-0.316856	4.14014	0.000551702	0.0106053	-0.095389	UP	VSNL1
4.32532	1.03319	4.14975	0.000539708	0.0104833	-0.0980849	UP	IGHV3-23
1.53858	3.01449	4.24257	0.000436505	0.00910818	-0.11114	UP	ADAM8
-1.03609	-0.57809	-4.12787	0.000567408	0.0107622	-0.119867	DOWN	FRMD3-AS1
1.18314	2.65397	4.22194	0.000457584	0.0094418	-0.123114	UP	IKZF3
-1.18631	3.81843	-4.27376	0.000406482	0.00867692	-0.12729	DOWN	PRIMA1
-1.00139	7.60114	-4.30498	0.000378508	0.00825207	-0.135126	DOWN	ALDH2
1.34487	1.95112	4.18308	0.000500097	0.00995365	-0.138104	UP	GZMA
1.14669	5.44176	4.30491	0.000378572	0.00825207	-0.156802	UP	POU2F2
-1.03798	-0.612251	-4.1075	0.00059448	0.0111615	-0.161726	DOWN	LOC283683
4.24803	1.66634	4.13571	0.000557323	0.0106471	-0.162667	UP	IGKV3-15
1.67705	3.9381	4.25494	0.000424344	0.00895515	-0.163956	UP	CX3CR1
4.10204	-0.477631	4.10448	0.000598607	0.011189	-0.166543	UP	IGKV1D-8
1.46508	3.02701	4.21788	0.000461844	0.00949945	-0.167441	UP	RGS16
1.3089	0.883758	4.12895	0.000566013	0.0107537	-0.170505	UP	UBASH3A
-2.59311	-0.591801	-4.10328	0.000600254	0.0111907	-0.1709	DOWN	IRX6
2.58948	0.428635	4.10596	0.000596586	0.011189	-0.184016	UP	FAM83D
1.96147	1.24883	4.12867	0.000566378	0.0107537	-0.19246	UP	GUCY1A2
-1.0578	3.19175	-4.20786	0.000472552	0.009654	-0.217496	DOWN	LOC112268136
-1.02504	0.673005	-4.10063	0.000603901	0.0112474	-0.22572	DOWN	LIFR-AS1
1.11871	2.94846	4.18113	0.000502331	0.00995959	-0.248287	UP	MAPK13
1.92502	0.84421	4.08885	0.000620395	0.0114397	-0.24962	UP	RNASE2
5.35397	1.0388	4.06886	0.000649447	0.0117676	-0.260203	UP	IGKV1-33
4.94107	0.48634	4.06361	0.000657289	0.0118722	-0.260833	UP	IGHV4-4
1.57815	0.257474	4.06308	0.000658087	0.011875	-0.274554	UP	TMEM163
-1.15763	-1.02606	-4.04944	0.00067896	0.0120639	-0.278622	DOWN	SYDE2
3.08886	-0.202904	4.0457	0.0006848	0.0121212	-0.291348	UP	IGHV3-15
-1.74816	-0.90497	-4.03826	0.000696564	0.0122943	-0.302211	DOWN	CCDC42
-2.43	0.561775	-4.05847	0.000665079	0.0119431	-0.302386	DOWN	VWA5B2
-1.30812	-1.6281	-4.03665	0.000699129	0.0123161	-0.307071	DOWN	LEMD1
1.63289	0.874401	4.05894	0.000664364	0.0119431	-0.31904	UP	TRPC4
1.03821	0.509212	4.04714	0.000682549	0.0121161	-0.326399	UP	CACNA1C-AS1
1.14819	0.322823	4.04064	0.000692771	0.0122506	-0.328884	UP	KCNA3
4.07146	3.91618	4.13647	0.000556354	0.0106396	-0.342449	UP	IGLL5
-1.97617	-0.409259	-4.02034	0.000725729	0.012628	-0.346658	DOWN	FXYD3
4.81643	0.274895	4.01489	0.000734836	0.0127213	-0.359357	UP	IGLV6-57
1.01952	1.58324	4.06491	0.000655345	0.0118486	-0.369978	UP	BEND6
-1.00458	1.39841	-4.05862	0.000664842	0.0119431	-0.372138	DOWN	ST6GALNAC3
-2.20227	0.142492	-4.0147	0.000735163	0.0127213	-0.375929	DOWN	ENTPD2
1.09745	1.46385	4.05312	0.000673266	0.0120261	-0.385282	UP	SLAMF6
-1.17101	3.45111	-4.1432	0.000547853	0.0105751	-0.385858	DOWN	CITED4
-1.02687	-0.602054	-3.99907	0.000761935	0.0130628	-0.386663	DOWN	PURG
-1.9146	2.2825	-4.08419	0.000627048	0.0115166	-0.389936	DOWN	SMTNL2
-1.14324	4.72966	-4.18557	0.000497258	0.00992088	-0.391208	DOWN	LRATD2
-1.58696	1.68514	-4.05689	0.000667475	0.0119745	-0.397016	DOWN	NUDT10
-1.29835	1.12892	-4.03551	0.000700964	0.012325	-0.397386	DOWN	SSPOP
2.32486	2.46141	4.07354	0.000642529	0.0116972	-0.407597	UP	ITIH3
2.40722	0.141884	3.99189	0.000774553	0.0131725	-0.414984	UP	LOC100507403
-1.30241	-0.672415	-3.98405	0.000788593	0.0133471	-0.416659	DOWN	LINC02585
2.3036	0.831793	4.00612	0.000749741	0.0129018	-0.419425	UP	DIPK2B
-1.08548	-0.104208	-3.98084	0.000794406	0.0134019	-0.438676	DOWN	MAPK8IP2
1.03343	-0.326641	3.97511	0.000804886	0.0135315	-0.440498	UP	SYT8
1.75041	1.1451	4.0061	0.000749767	0.0129018	-0.452575	UP	CCL26
-3.18508	3.02497	-4.07414	0.000641637	0.0116972	-0.455213	DOWN	ITLN1
1.08463	6.50463	4.17592	0.000508348	0.0100105	-0.459308	UP	BHLHE40
1.18079	5.69254	4.17146	0.000513561	0.010081	-0.463916	UP	MSR1
1.98926	-1.42302	3.95171	0.00084918	0.014002	-0.47858	UP	TRPC6
-1.73904	0.508382	-3.97325	0.000808325	0.0135451	-0.483351	DOWN	FRRS1L
1.65667	9.08765	4.12312	0.000573615	0.0108466	-0.486541	UP	TNC
3.62071	0.86456	3.95578	0.000841311	0.0139119	-0.512659	UP	CD79A
-1.55432	4.00887	-4.1053	0.000597481	0.011189	-0.514443	DOWN	FBXO2
-1.50563	-0.378228	-3.94001	0.000872232	0.0142554	-0.514986	DOWN	MIR4530
1.5561	3.50058	4.08067	0.000632123	0.0115868	-0.519771	UP	MYO1G
-1.02392	2.81232	-4.05401	0.000671896	0.0120242	-0.52124	DOWN	CTTNBP2
3.84725	-0.357543	3.93153	0.000889331	0.0144331	-0.525097	UP	LOC102723407
-1.50687	1.58277	-3.99304	0.000772528	0.013166	-0.5279	DOWN	LOC105376159
1.13671	2.32982	4.02483	0.000718297	0.0125702	-0.529351	UP	ITGB2-AS1
1.38041	2.87651	4.0458	0.000684645	0.0121212	-0.531998	UP	TRBC2
2.11367	3.29156	4.05546	0.000669677	0.0120024	-0.545692	UP	CHRDL2
1.31593	4.2449	4.09681	0.000609202	0.0112904	-0.553752	UP	MIAT
1.31122	4.12057	4.08631	0.000624012	0.0114882	-0.569532	UP	CD28
-1.19182	1.53872	-3.97123	0.000812064	0.013571	-0.574253	DOWN	RXRG
-1.91816	-1.1161	-3.89434	0.00096833	0.0153003	-0.596235	DOWN	ELOVL2-AS1
1.22485	-0.624146	3.89605	0.000964552	0.0152666	-0.596951	UP	LINC01480
-1.34592	2.10693	-3.98287	0.000790727	0.013371	-0.6039	DOWN	LCNL1
5.22884	0.775673	3.90199	0.000951525	0.015112	-0.605178	UP	IGKV1D-33
2.9422	-0.552914	3.88985	0.000978346	0.0153853	-0.609032	UP	PRND
-1.54845	0.572234	-3.91404	0.00092566	0.0148282	-0.616353	DOWN	HSD17B13
1.94605	0.549292	3.9077	0.000939189	0.0149802	-0.618601	UP	LOC105369812
4.36432	-0.703124	3.884	0.000991532	0.0155167	-0.619374	UP	IGLJ2
1.56325	3.17083	4.01995	0.000726367	0.012628	-0.621181	UP	TMEM130
1.17823	2.644	3.99527	0.00076859	0.0131404	-0.626246	UP	NUP210
1.58641	1.61517	3.94366	0.000864976	0.0141885	-0.628038	UP	TNFRSF4
1.18641	2.52487	3.98857	0.000780475	0.0132338	-0.63001	UP	ITGA4
-1.54439	-0.164248	-3.88777	0.000983019	0.0154403	-0.631235	DOWN	ECE2
-1.31627	1.34373	-3.92454	0.000903679	0.0145804	-0.656065	DOWN	KCNE5
1.2116	4.85464	4.06876	0.000649599	0.0117676	-0.66191	UP	PNP
5.51599	0.775594	3.8711	0.00102123	0.0157733	-0.668268	UP	IGHV4-34
2.04462	2.21351	3.94524	0.000861845	0.0141605	-0.670795	UP	MIR145
1.09288	1.95343	3.94242	0.000867426	0.0142144	-0.672688	UP	ADAMTS6
-1.01858	-0.450687	-3.85799	0.00105234	0.0160666	-0.683458	DOWN	LOC100507334
1.25005	1.69586	3.92329	0.000906264	0.0145804	-0.685406	UP	ITGB7
-1.12458	1.00708	-3.89468	0.000967587	0.0153003	-0.693282	DOWN	ZBTB47-AS1
1.756	4.0889	4.01619	0.000732656	0.0127017	-0.71606	UP	TREM2
1.46125	4.51565	4.03166	0.00070717	0.0124106	-0.718301	UP	ITGAX
-1.69635	2.53502	-3.94632	0.000859724	0.0141507	-0.720185	DOWN	SLC19A2
1.1944	3.73327	4.00236	0.000756223	0.0130009	-0.720379	UP	C1QTNF3
-2.48823	0.0727346	-3.84888	0.00107449	0.0163305	-0.72119	DOWN	TAGLN3
1.03051	1.31573	3.88266	0.000994575	0.0155167	-0.741181	UP	LOC105373024
3.70011	0.395885	3.83185	0.00111718	0.0167278	-0.752818	UP	MMP7
1.64689	0.57342	3.84217	0.00109112	0.0164735	-0.760429	UP	MIR143
-1.48913	4.83117	-4.02055	0.000725373	0.012628	-0.761539	DOWN	PKHD1L1
1.91815	0.4608	3.83634	0.00110577	0.0166225	-0.765702	UP	PDE4C
-1.11851	1.80611	-3.89176	0.000974086	0.015362	-0.773276	DOWN	RBPMS2
1.10318	2.77005	3.9362	0.000879865	0.0143675	-0.773758	UP	ST8SIA4
1.33459	0.00961202	3.82041	0.00114682	0.0169241	-0.776451	UP	BMS1P22
-1.03896	-0.889171	-3.80618	0.00118476	0.0172507	-0.779281	DOWN	PKDREJ
-2.36803	-0.790474	-3.8068	0.00118307	0.0172395	-0.781454	DOWN	CAPN6
2.06065	0.29621	3.82261	0.00114105	0.0168746	-0.781516	UP	LINC02452
-1.49653	1.71549	-3.87846	0.00100417	0.0155878	-0.792073	DOWN	THEM5
-1.24544	-0.725728	-3.80113	0.00119852	0.0173728	-0.793778	DOWN	C22orf31
-2.62372	-0.336473	-3.80418	0.0011902	0.0173027	-0.798159	DOWN	TRIM63
-1.77706	2.84549	-3.925	0.000902712	0.0145804	-0.798749	DOWN	MT1A
-1.3289	-0.693723	-3.79784	0.00120758	0.0174299	-0.80132	DOWN	LOC105369983
1.13243	3.13603	3.94013	0.000871987	0.0142554	-0.802139	UP	ADGRE2
2.09375	0.00389644	3.80175	0.00119683	0.0173718	-0.80968	UP	DLX5
-1.14228	4.68079	-3.99775	0.000764244	0.0130782	-0.810141	DOWN	ADAMTS15
4.25835	-0.344056	3.79195	0.00122395	0.0175547	-0.813526	UP	IGLC5
-1.08434	5.60133	-4.01349	0.0007372	0.0127447	-0.813995	DOWN	NDRG4
1.58702	-0.0686418	3.79756	0.00120835	0.0174299	-0.817879	UP	SH2D1A
1.01489	1.01831	3.83429	0.00111098	0.0166872	-0.819417	UP	KIF23
-1.06384	0.70865	-3.82343	0.00113891	0.0168684	-0.82071	DOWN	KBTBD12
-1.36995	-1.1348	-3.78296	0.00124938	0.0177941	-0.823084	DOWN	LOC107984697
-1.02608	1.38348	-3.84985	0.00107213	0.0163259	-0.824161	DOWN	LINC02580
-1.51681	-1.0365	-3.78277	0.0012499	0.0177941	-0.825222	DOWN	LOC105375947
4.41999	-0.134785	3.78771	0.00123586	0.0176756	-0.825827	UP	IGLC6
1.93234	0.096416	3.79679	0.00121049	0.0174336	-0.825855	UP	ENPEP
1.8922	0.793917	3.81708	0.00115557	0.0170126	-0.826998	UP	RPRML
-1.06748	0.0821497	-3.79941	0.00120325	0.0173833	-0.829583	DOWN	RPS6KA6
-1.74278	0.427584	-3.80023	0.00120098	0.0173728	-0.84623	DOWN	ALDH1L1-AS2
-1.11913	-0.424601	-3.77572	0.00127023	0.0179876	-0.855468	DOWN	MCOLN3
4.41073	0.119848	3.77284	0.00127861	0.0180504	-0.862035	UP	IGKV1-16
4.91812	2.83942	3.83685	0.00110448	0.0166165	-0.872413	UP	IGLV1-44
-1.76149	-0.0500241	-3.77416	0.00127476	0.0180372	-0.874131	DOWN	KCTD4
-1.53575	1.42362	-3.82561	0.00113326	0.0168684	-0.876396	DOWN	LEFTY2
4.30483	0.415933	3.76976	0.00128765	0.0181641	-0.879371	UP	IGKV1-9
1.81576	-0.150698	3.759	0.00131972	0.0184761	-0.89486	UP	HOXD4
-3.00095	-0.244862	-3.75585	0.00132926	0.0185677	-0.901907	DOWN	PLIN5
3.69541	-0.149356	3.73436	0.00139617	0.0191778	-0.937537	UP	IGKV1-17
-1.72137	-0.0402888	-3.73969	0.00137926	0.0189949	-0.946839	DOWN	ANKRD20A3P
-1.14003	-0.537998	-3.7296	0.00141143	0.0192657	-0.947033	DOWN	LINC02897
4.64686	1.53844	3.76084	0.00131416	0.0184413	-0.949915	UP	IGHV3-30
4.36011	2.92221	3.81491	0.00116133	0.0170627	-0.951307	UP	JCHAIN
1.13504	3.02696	3.86219	0.00104228	0.0159261	-0.962698	UP	CCDC102B
1.14916	2.34721	3.82381	0.00113794	0.0168684	-0.972256	UP	CD48
-1.73454	2.50695	-3.82689	0.00112994	0.016864	-0.982521	DOWN	S100A1
-1.09236	-0.157248	-3.71956	0.0014442	0.0195547	-0.98415	DOWN	ST3GAL5-AS1
4.64051	1.25056	3.73003	0.00141004	0.0192636	-0.998621	UP	IGHV3-33
1.17986	1.28912	3.76015	0.00131624	0.0184413	-0.99931	UP	GZMK
4.38675	0.635927	3.71372	0.00146358	0.0197163	-1.00342	UP	IGHV2-5
-1.5495	0.759177	-3.73535	0.00139301	0.0191552	-1.01197	DOWN	SSTR1
1.22247	0.285837	3.71556	0.00145744	0.0196908	-1.01359	UP	PLAC9P1
1.28743	-0.216913	3.70063	0.00150802	0.0201921	-1.01605	UP	LINC00475
4.43405	2.01968	3.74579	0.00136016	0.0188264	-1.02061	UP	IGKV1D-39
-1.08911	2.26517	-3.8007	0.00119971	0.0173728	-1.02188	DOWN	TUBB4A
-2.11804	2.71521	-3.81249	0.00116779	0.017111	-1.03207	DOWN	SOX10
1.74262	6.41927	3.91778	0.000917767	0.0147271	-1.03419	UP	IGFBP2
1.12201	2.02173	3.76666	0.00129681	0.0182657	-1.05979	UP	PRF1
2.90574	-0.575148	3.66967	0.00161846	0.0212111	-1.06175	UP	MMP1
1.09847	1.54358	3.74453	0.00136409	0.0188481	-1.06181	UP	PTGER2
-1.51574	3.37669	-3.83181	0.00111729	0.0167278	-1.06681	DOWN	RBP4
1.09025	0.403935	3.69278	0.00153528	0.02043	-1.06959	UP	TESPA1
1.22002	1.38809	3.73245	0.00140226	0.0192112	-1.07177	UP	TMEM158
-1.22053	2.28407	-3.77357	0.00127647	0.0180384	-1.08136	DOWN	TECTA
2.13023	0.553997	3.68231	0.00157245	0.0207313	-1.09421	UP	OLR1
2.23832	0.720148	3.68402	0.00156631	0.0206651	-1.10278	UP	POU2AF1
-1.14761	5.53511	-3.88288	0.000994063	0.0155167	-1.10444	DOWN	FAM107A
-1.11565	0.662482	-3.68563	0.00156055	0.0206204	-1.1121	DOWN	PCDH11X
1.80317	-0.412774	3.64867	0.00169794	0.0218586	-1.11251	UP	ZNF683
-1.44703	5.15144	-3.86903	0.00102608	0.0158219	-1.11738	DOWN	TIMP4
1.8999	1.59841	3.71483	0.00145988	0.0196955	-1.11872	UP	FLT4
-2.02634	-0.908155	-3.64084	0.00172855	0.0221747	-1.11949	DOWN	SHISA6
1.21581	-0.466993	3.64159	0.00172559	0.0221521	-1.12725	UP	CCIN
-1.00332	2.99041	-3.78845	0.00123379	0.0176595	-1.12886	DOWN	BEX5
-1.61423	3.44196	-3.80516	0.00118752	0.0172772	-1.13206	DOWN	ERBB3
-1.04741	-0.670601	-3.62794	0.00178014	0.0224943	-1.15224	DOWN	SLC26A5
-1.03786	1.34423	-3.69021	0.00154433	0.0205063	-1.16657	DOWN	CACNA2D3
-1.83713	-0.638466	-3.61543	0.0018317	0.02285	-1.17986	DOWN	RGR
-1.43707	-0.990128	-3.60715	0.0018666	0.023138	-1.1851	DOWN	LINC00968
3.8866	0.233127	3.6197	0.00181393	0.0227072	-1.18805	UP	MZB1
1.28342	2.19799	3.7145	0.00146097	0.0196955	-1.19314	UP	GBP5
1.46188	9.80213	3.78285	0.00124969	0.0177941	-1.21227	UP	ACTA2
1.80756	0.813623	3.63369	0.00175695	0.0223382	-1.22095	UP	GZMB
-1.71542	-0.407904	-3.59968	0.00189864	0.0233708	-1.22174	DOWN	LINC02176
4.50444	0.265767	3.59842	0.00190412	0.0234108	-1.22797	UP	IGHV1-46
-1.34054	0.609284	-3.62587	0.00178859	0.0225593	-1.23301	DOWN	PACRG
-1.18894	0.156086	-3.60794	0.00186322	0.0231188	-1.23686	DOWN	FAM27E3
1.32775	1.42152	3.65528	0.00167252	0.0216355	-1.23906	UP	NOD2
-1.31049	6.41919	-3.82487	0.00113518	0.0168684	-1.23947	DOWN	LAMC3
-1.08838	4.3645	-3.79276	0.00122169	0.0175541	-1.24775	DOWN	PDZRN4
4.1944	0.161337	3.58827	0.00194869	0.0237285	-1.24799	UP	IGHV3-21
1.77786	0.863886	3.62389	0.0017967	0.0225652	-1.24821	UP	KRT7
1.29735	4.70996	3.80067	0.00119979	0.0173728	-1.25145	UP	SERPINA1
-2.64009	-0.691891	-3.5798	0.00198666	0.0240395	-1.25238	DOWN	HSPB3
-1.14517	-1.40306	-3.56533	0.00205322	0.0246041	-1.26042	DOWN	TMEM202-AS1
1.73337	0.19299	3.59163	0.0019338	0.0236156	-1.26292	UP	CMA1
-1.77857	0.0638139	-3.58474	0.00196441	0.023848	-1.27648	DOWN	LRRIQ1
1.1297	-0.38691	3.57086	0.00202751	0.0244106	-1.27673	UP	LOC107984749
1.33771	0.176482	3.58602	0.00195868	0.023794	-1.2771	UP	EVA1A
-1.00805	-1.20568	-3.558	0.00208778	0.024863	-1.27873	DOWN	KCTD19
1.51398	0.828001	3.60802	0.00186287	0.0231188	-1.28059	UP	XCL2
-1.52786	-0.535143	-3.56705	0.00204517	0.0245235	-1.2836	DOWN	ZBTB8B
-2.66267	-0.867213	-3.56233	0.00206728	0.0247088	-1.2837	DOWN	AMER2
-1.02168	0.655546	-3.60366	0.0018815	0.0232369	-1.28514	DOWN	ASXL3
-1.10473	-0.150323	-3.57212	0.00202173	0.0243843	-1.29229	DOWN	ALG1L1P
1.04059	7.23697	3.79468	0.00121632	0.0175041	-1.30027	UP	MCAM
4.26835	2.20622	3.62549	0.00179015	0.0225593	-1.30029	UP	IGLV2-8
-1.20813	1.21418	-3.61402	0.0018376	0.0228928	-1.31553	DOWN	SLC7A14
-1.89816	2.45603	-3.66369	0.00164072	0.0214031	-1.33002	DOWN	CNTN1
1.08673	5.1285	3.7757	0.00127028	0.0179876	-1.33226	UP	CCL5
-1.72174	-0.486966	-3.541	0.00217017	0.0256412	-1.33947	DOWN	ANKRD20A4-ANKRD20A20P
-1.46508	-0.686604	-3.53583	0.00219585	0.0258195	-1.34138	DOWN	LINC02308
2.50482	-0.5397	3.53279	0.0022111	0.0259725	-1.34414	UP	MAT1A
-1.06215	-0.244497	-3.5415	0.00216771	0.0256412	-1.35011	DOWN	DPP6
1.41003	8.61928	3.73968	0.00137931	0.0189949	-1.36482	UP	HLA-DRB1
1.33317	3.21216	3.68707	0.00155543	0.0206095	-1.36554	UP	CLEC5A
4.49607	2.04769	3.58331	0.00197083	0.0238947	-1.37169	UP	IGKV1-39
1.11201	2.80297	3.65905	0.00165817	0.0215659	-1.38749	UP	EVI2A
1.2875	0.346369	3.5394	0.00217806	0.0257052	-1.38786	UP	LETR1
1.0257	2.61344	3.64687	0.00170494	0.0219173	-1.39177	UP	PTPRCAP
-1.73684	-0.886565	-3.50722	0.0023435	0.0269844	-1.39302	DOWN	VLDLR-AS1
-1.78129	-0.88129	-3.4906	0.00243378	0.027562	-1.42676	DOWN	HAP1
1.60148	0.251718	3.51525	0.0023011	0.0267059	-1.42741	UP	HLA-DOB
-1.97646	-0.756877	-3.48181	0.00248288	0.0279305	-1.44982	DOWN	SLCO4A1-AS1
-1.35604	-0.940939	-3.4759	0.00251644	0.0281151	-1.4538	DOWN	LOC105376391
-1.50172	2.60695	-3.61831	0.00181969	0.0227461	-1.45384	DOWN	VIT
-1.43332	2.3995	-3.60699	0.00186725	0.023138	-1.45655	DOWN	MAPK4
-1.4216	2.91112	-3.63386	0.00175628	0.0223382	-1.45713	DOWN	COBL
1.02138	2.46279	3.60106	0.00189267	0.0233282	-1.47664	UP	RASGRP3
-1.50585	-0.836571	-3.46535	0.00257748	0.0285446	-1.47937	DOWN	SLC7A10
-1.87438	5.00913	-3.6993	0.0015126	0.0202298	-1.48014	DOWN	KLF15
5.0629	0.809894	3.4838	0.00247165	0.027838	-1.48182	UP	IGLV3-25
1.74407	-0.664352	3.46116	0.00260212	0.0286859	-1.48789	UP	HTRA4
4.41527	-0.367737	3.46139	0.00260074	0.0286859	-1.49254	UP	IGKJ1
2.34482	7.41997	3.69724	0.00151974	0.0202961	-1.50292	UP	PRG4
1.26386	0.689334	3.49701	0.00239856	0.0273206	-1.50516	UP	NR2F2-AS1
-1.24828	0.807603	-3.49779	0.00239431	0.0273206	-1.5238	DOWN	EXTL1
3.80457	-0.434326	3.44461	0.00270174	0.0292741	-1.52564	UP	IGLV7-46
1.0507	3.35542	3.62319	0.00179955	0.0225857	-1.52896	UP	SHISAL1
-1.94833	1.30734	-3.51531	0.00230081	0.0267059	-1.53114	DOWN	NAT8L
-1.95697	-0.729403	-3.43428	0.00276578	0.0297419	-1.54777	DOWN	XKR4
-1.24529	2.93854	-3.59353	0.00192547	0.0235448	-1.54786	DOWN	HPR
1.24223	0.141802	3.45551	0.0026357	0.0288961	-1.54821	UP	HSD17B6
1.18335	4.88125	3.66949	0.00161913	0.0212111	-1.55515	UP	TNFSF10
4.74283	2.9348	3.52766	0.00223706	0.0262144	-1.5564	UP	IGLV1-40
2.56256	-0.0121549	3.43884	0.00273734	0.0295517	-1.5607	UP	OXTR
-1.15907	1.54548	-3.51043	0.00232646	0.0268382	-1.57403	DOWN	EYA4
-1.01086	2.89838	-3.57816	0.00199409	0.024098	-1.58172	DOWN	CHADL
-1.25883	4.12947	-3.6324	0.00176215	0.0223889	-1.58313	DOWN	GFRA1
1.55775	-0.0460884	3.42755	0.00280837	0.0300607	-1.5881	UP	TNN
1.14719	0.719958	3.45705	0.00262651	0.0288125	-1.59307	UP	THSD7B
-1.04576	5.96369	-3.66641	0.00163057	0.0213221	-1.59641	DOWN	ALDH1A1
-2.13934	2.00828	-3.51576	0.00229846	0.0267059	-1.59738	DOWN	TRDN
-1.08021	0.557601	-3.4473	0.00268526	0.029218	-1.60789	DOWN	LMX1B-DT
-1.78275	0.44838	-3.43759	0.00274508	0.0296053	-1.61457	DOWN	ITLN2
1.28622	1.77518	3.497	0.00239863	0.0273206	-1.61698	UP	MATK
4.80393	0.132353	3.40645	0.00294595	0.0310143	-1.61899	UP	IGKV1-27
-1.21504	0.18484	-3.42103	0.00285015	0.0303508	-1.63017	DOWN	TACR2
-1.06366	4.72244	-3.62504	0.00179197	0.0225652	-1.64495	DOWN	IRF6
1.88026	0.900144	3.43467	0.00276336	0.0297334	-1.64933	UP	CD300E
1.19289	0.500002	3.41786	0.00287071	0.0304818	-1.65787	UP	GPR65
1.14882	-1.08477	3.36851	0.00321025	0.0330101	-1.66043	UP	LOC105370152
1.5547	2.99954	3.53608	0.00219461	0.0258195	-1.67033	UP	APLN
-1.49444	-0.416002	-3.37873	0.0031369	0.0324718	-1.67666	DOWN	LOC107984510
-3.11264	0.231366	-3.39523	0.00302182	0.0316872	-1.67743	DOWN	CIDEA
1.18413	2.88517	3.5272	0.00223941	0.0262254	-1.67922	UP	CD8A
-1.22279	-1.17061	-3.35947	0.00327664	0.0334885	-1.68079	DOWN	MIR195
2.26735	0.0461861	3.38105	0.00312044	0.0324234	-1.68341	UP	GREM1
1.21502	1.39639	3.44537	0.00269705	0.0292741	-1.68793	UP	NUAK2
1.025	2.72017	3.51644	0.00229491	0.0266901	-1.69071	UP	CLEC7A
1.85954	-0.180552	3.36975	0.00320127	0.0329543	-1.69951	UP	PRSS3
-1.33949	1.13099	-3.42522	0.00282319	0.0301565	-1.70844	DOWN	MRAP
-3.55213	0.737882	-3.39332	0.00303494	0.0318068	-1.7103	DOWN	PPP1R1A
-2.37244	0.443277	-3.3815	0.00311724	0.032414	-1.722	DOWN	IP6K3
-1.20022	3.64238	-3.5414	0.00216818	0.0256412	-1.73824	DOWN	AQP2
-1.79909	2.36597	-3.47337	0.00253096	0.0282147	-1.73931	DOWN	KISS1
-1.02558	5.80052	-3.59748	0.0019082	0.0234108	-1.74783	DOWN	JADE1
1.15305	3.64244	3.53572	0.0021964	0.0258195	-1.74947	UP	LILRB1
-1.12626	0.166274	-3.3625	0.00325421	0.0333301	-1.75064	DOWN	FAM131C
1.26854	-0.350157	3.33984	0.00342537	0.0344207	-1.75249	UP	GRM7
1.61988	2.10124	3.44626	0.00269163	0.0292328	-1.7571	UP	ADGRL4
1.23231	0.879435	3.38084	0.00312195	0.0324234	-1.76903	UP	S1PR4
1.26696	3.63834	3.52484	0.00225143	0.0262998	-1.77025	UP	WFDC1
-1.13582	-0.937815	-3.31261	0.0036427	0.0359617	-1.78421	DOWN	DMC1
5.55045	0.777353	3.3311	0.00349366	0.0348179	-1.79367	UP	IGHV4-28
-1.21124	3.00929	-3.48017	0.00249212	0.0279631	-1.8057	DOWN	NDNF
-3.3339	-0.0958536	-3.31984	0.00358372	0.0354928	-1.81157	DOWN	AZGP1
-1.18902	0.219875	-3.32753	0.00352196	0.0349932	-1.8267	DOWN	VASH2
-1.217	0.81424	-3.3513	0.00333776	0.0338336	-1.83312	DOWN	ANKRD45
-1.12222	-0.294277	-3.3036	0.0037175	0.0364673	-1.83726	DOWN	PHF21B
1.4201	7.39255	3.54436	0.00215365	0.0255273	-1.84996	UP	SERPINE1
-1.52217	4.48528	-3.5131	0.00231241	0.0267192	-1.8701	DOWN	VIPR1
1.27398	-0.568174	3.27591	0.0039571	0.0378567	-1.87041	UP	TNFSF15
4.57705	2.13162	3.34757	0.00336599	0.0339897	-1.87777	UP	IGLV2-11
4.75533	3.68326	3.41445	0.00289303	0.0306765	-1.87974	UP	IGKV4-1
-1.06257	1.31019	-3.34983	0.00334884	0.0338903	-1.89082	DOWN	C8orf34
-1.43092	4.12644	-3.49193	0.00242639	0.027512	-1.89084	DOWN	SEMA3G
1.31693	0.174321	3.28839	0.00384728	0.0371897	-1.8948	UP	ABCB1
4.07384	1.54547	3.31846	0.00359487	0.0355653	-1.8989	UP	MIR650
1.67496	-0.0618977	3.26812	0.00402714	0.0383488	-1.91807	UP	FHAD1
1.85467	2.94483	3.41275	0.00290416	0.0307461	-1.92337	UP	MUSTN1
-1.29913	4.58787	-3.49215	0.00242521	0.027512	-1.92604	DOWN	SYBU
1.60858	3.64833	3.44489	0.00270002	0.0292741	-1.93743	UP	CARMN
1.50808	8.05208	3.49202	0.00242591	0.027512	-1.93889	UP	ACTA2-AS1
-1.2831	1.34769	-3.31908	0.00358986	0.0355346	-1.95852	DOWN	OTC
-1.37867	0.141914	-3.25583	0.00414018	0.0390587	-1.96666	DOWN	WNK3
-2.80143	-0.0769468	-3.24363	0.00425549	0.0398974	-1.97102	DOWN	MLXIPL
1.72919	-0.450126	3.22814	0.00440643	0.0406909	-1.97157	UP	HAMP
-1.44937	1.3598	-3.31143	0.00365235	0.0359995	-1.97383	DOWN	NNAT
1.31079	3.89116	3.43636	0.00275274	0.0296535	-1.98919	UP	CCN4
1.24459	-0.652392	3.21382	0.00455053	0.0415825	-1.99024	UP	CRTAM
1.00628	2.82265	3.38293	0.00310715	0.0323625	-1.99195	UP	PZP
-1.42613	0.438315	-3.25405	0.00415686	0.0391221	-1.99807	DOWN	RASL10B
-1.49169	1.30458	-3.29347	0.00380343	0.0369778	-2.00408	DOWN	MTUS2
1.14944	-0.263773	3.21718	0.00451626	0.0413304	-2.00949	UP	ADD2
-1.04525	4.34479	-3.44752	0.00268393	0.029218	-2.01088	DOWN	EMILIN3
4.78137	1.89008	3.27148	0.00399676	0.0381378	-2.01733	UP	IGHV4-39
1.10198	4.17832	3.4364	0.00275252	0.0296535	-2.01879	UP	PTP4A3
-2.45208	0.157248	-3.22775	0.0044103	0.0406909	-2.02173	DOWN	THRSP
1.02989	2.38031	3.34172	0.00341081	0.0343115	-2.03054	UP	LOC642846
-1.07501	-0.815551	-3.19197	0.00477939	0.042996	-2.03315	DOWN	LOC101928768
-1.20233	2.78769	-3.35736	0.00329231	0.0335931	-2.04597	DOWN	GPR83
-1.5307	1.17779	-3.26558	0.0040503	0.0385101	-2.04889	DOWN	SCN7A
-2.39487	1.87133	-3.29536	0.00378724	0.0369172	-2.05141	DOWN	TRARG1
-1.88081	-0.844765	-3.17845	0.0049266	0.043883	-2.05976	DOWN	KCNN1
-1.26456	-0.488431	-3.18775	0.0048249	0.0432168	-2.06067	DOWN	FAM27E4
-2.60786	-1.16635	-3.17174	0.00500126	0.0444105	-2.06316	DOWN	ADARB2
1.84312	6.10508	3.45419	0.00264359	0.0289656	-2.06438	UP	S100A9
1.11342	1.03129	3.24964	0.00419828	0.039432	-2.06462	UP	IRF4
-1.46223	2.85584	-3.34882	0.00335649	0.0339437	-2.06739	DOWN	CKMT2
-1.13431	0.301328	-3.21356	0.00455322	0.0415865	-2.07011	DOWN	SNORD68
1.28683	6.99711	3.4491	0.00267431	0.0291694	-2.07231	UP	LYZ
-1.41443	-0.21241	-3.18942	0.00480688	0.0431387	-2.07566	DOWN	GRID2
-1.32382	6.5058	-3.44469	0.00270125	0.0292741	-2.08226	DOWN	CFD
-1.17133	-1.00246	-3.16065	0.0051271	0.0452246	-2.0857	DOWN	ERLNC1
1.04053	0.564988	3.20997	0.00459004	0.0418198	-2.0984	UP	LOC112267855
-1.07785	-0.0522585	-3.18179	0.00488987	0.0436721	-2.10416	DOWN	FCER2
1.04684	1.56427	3.25679	0.00413123	0.0389996	-2.10751	UP	GZMH
-1.0229	2.09711	-3.29107	0.00382409	0.0370621	-2.10913	DOWN	MAL
2.88428	-0.50133	3.15155	0.00523276	0.0459057	-2.11694	UP	IGLV7-43
1.55474	5.0309	3.40972	0.00292422	0.0308732	-2.12902	UP	SMOC2
1.26808	-0.687842	3.14227	0.00534254	0.0464901	-2.13162	UP	RET
-1.65793	-0.361046	-3.14794	0.00527515	0.046114	-2.14954	DOWN	ALK
-1.86569	0.12493	-3.16369	0.00509239	0.0450471	-2.15342	DOWN	WNT4
-1.10381	-1.32426	-3.11651	0.00565934	0.0485124	-2.15842	DOWN	CCKBR
1.25498	1.03347	3.19559	0.00474071	0.0428303	-2.17509	UP	ASGR1
-1.17928	5.6942	-3.40204	0.00297554	0.0312726	-2.17514	DOWN	CEBPB
-1.80937	-0.892724	-3.11862	0.00563279	0.0483742	-2.17684	DOWN	MIR4451
1.33086	2.35322	3.25911	0.00410977	0.0388564	-2.1905	UP	ISM1
1.26657	-1.04152	3.09454	0.00594393	0.0499818	-2.20739	UP	TIFAB
1.18501	0.714	3.16334	0.00509633	0.0450605	-2.2081	UP	VNN2
1.41603	-0.991	3.09473	0.00594153	0.0499818	-2.20933	UP	FIBCD1
-1.33671	7.00332	-3.38168	0.00311597	0.032414	-2.21013	DOWN	CPAMD8
1.54681	-0.725317	3.10012	0.00587045	0.0495887	-2.21325	UP	MARCHF4
2.48721	1.42614	3.16974	0.00502375	0.0445674	-2.25035	UP	SELE
1.79272	1.76081	3.18825	0.00481947	0.0431889	-2.2655	UP	DLL4
-1.4475	-0.2572	-3.09065	0.00599583	0.0502999	-2.27224	DOWN	LOC107984079
2.63584	-0.728923	3.0643	0.00635854	0.0522369	-2.28098	UP	AQP9
1.05166	0.421546	3.10595	0.00579445	0.0491707	-2.29586	UP	MATN3
2.40659	-1.38076	3.043	0.00666722	0.0538428	-2.29761	UP	CXCL13
1.0411	3.83438	3.28813	0.00384952	0.037192	-2.30926	UP	HMCN2
-1.81954	2.94937	-3.23428	0.00434591	0.0404702	-2.32352	DOWN	LINC03018
1.33625	5.54024	3.33254	0.00348235	0.0347673	-2.32472	UP	IRAG1
-1.19075	-0.929493	-3.03933	0.00672185	0.0540956	-2.3305	DOWN	PON3
-1.33152	0.106241	-3.06514	0.00634671	0.0521628	-2.35329	DOWN	LOC101927566
-1.52603	3.13413	-3.22931	0.00439478	0.0406194	-2.35712	DOWN	ALDH1L1
-1.55434	5.08434	-3.30245	0.00372722	0.036524	-2.366	DOWN	CHAD
-1.18642	0.72488	-3.09049	0.00599791	0.0502999	-2.36742	DOWN	PGM5-AS1
1.85984	0.0590718	3.04224	0.00667853	0.0538872	-2.38281	UP	C15orf48
-1.59638	-0.895647	-3.01031	0.00716951	0.0567215	-2.39103	DOWN	SCARNA22
-2.07701	0.951658	-3.08072	0.00613007	0.0510152	-2.40312	DOWN	LGALS12
-1.3811	8.4634	-3.26582	0.00404808	0.0385087	-2.40386	DOWN	BTG2
-1.14136	-0.306871	-3.02066	0.00700666	0.0557587	-2.40876	DOWN	TLL2
1.03612	0.745305	3.06686	0.00632243	0.0520555	-2.40977	UP	AOC2
-1.01393	-0.246572	-3.02224	0.00698212	0.0556523	-2.4105	DOWN	LOC105378797
1.15009	3.65311	3.23156	0.00437266	0.0405249	-2.41174	UP	STIMATE-MUSTN1
3.18081	-0.841529	2.99364	0.00743955	0.0581068	-2.41544	UP	IGKV2-24
-1.51395	-0.712169	-3.0027	0.0072916	0.0573861	-2.41644	DOWN	JPH1
1.10643	1.39136	3.09845	0.00589238	0.0497287	-2.42069	UP	ASPHD1
4.0818	0.556378	3.02544	0.00693264	0.0553121	-2.42143	UP	IGLV3-1
1.10517	-0.849384	2.98648	0.00755842	0.0587156	-2.43045	UP	SMKR1
2.20506	5.12222	3.26878	0.00402119	0.0383118	-2.43123	UP	CHI3L1
-1.38181	-1.02537	-2.98361	0.00760668	0.0589219	-2.43475	DOWN	LINC01554
-1.49842	4.9065	-3.2628	0.00407573	0.0386923	-2.44371	DOWN	CA3
-1.76965	-0.461417	-2.99502	0.00741684	0.0580272	-2.44899	DOWN	PGA5
1.05943	-0.605358	2.98524	0.00757922	0.0588016	-2.44952	UP	ULBP1
1.52324	4.93859	3.26152	0.00408746	0.0387244	-2.44979	UP	CXCL14
-2.39499	0.109636	-3.01558	0.00708614	0.0562223	-2.44986	DOWN	SCGN
-1.72948	-0.686284	-2.98367	0.00760568	0.0589219	-2.45637	DOWN	AMHR2
1.35241	-0.0306811	3.0045	0.00726243	0.0572294	-2.45704	UP	LOC105379404
-1.15148	-0.951784	-2.97324	0.00778325	0.0596609	-2.45876	DOWN	SNAP91
1.05451	2.57036	3.14885	0.0052645	0.0460427	-2.46196	UP	OSCAR
1.28306	0.742961	3.0385	0.00673435	0.0541257	-2.46655	UP	C3orf36
-1.0428	0.764663	-3.04323	0.00666383	0.0538389	-2.46805	DOWN	COL4A6
-1.14635	8.17002	-3.24329	0.00425873	0.0398974	-2.46833	DOWN	RHOB
5.39974	2.421	3.05788	0.00645015	0.0527094	-2.4794	UP	IGLV3-21
-1.10452	-0.687116	-2.97007	0.00783818	0.0599828	-2.4818	DOWN	CNTNAP3C
1.10658	-0.50849	2.96809	0.00787246	0.0600964	-2.49007	UP	LINC01252
-1.21938	4.15285	-3.21298	0.00455916	0.0415998	-2.50125	DOWN	PLA1A
-1.03201	-0.233675	-2.9676	0.00788111	0.0601376	-2.52056	DOWN	LOC105378629
1.3858	0.482778	2.99317	0.00744717	0.0581174	-2.52985	UP	CCDC81
-1.13145	1.59345	-3.05645	0.00647065	0.0528304	-2.53861	DOWN	CEACAM1
-1.72574	-0.628615	-2.94207	0.00833845	0.0623367	-2.5422	DOWN	PCDH20
1.10099	-0.433129	2.9438	0.00830673	0.0622118	-2.54322	UP	CCR6
1.0093	-1.11162	2.91817	0.00878996	0.0643718	-2.54842	UP	LOC102724479
-1.00925	0.058769	-2.96264	0.00796801	0.0605616	-2.557	DOWN	PKD1L2
1.03999	-0.88774	2.9194	0.00876618	0.0642992	-2.55913	UP	PICART1
-1.2349	-1.14438	-2.91018	0.00894593	0.0650518	-2.57068	DOWN	LOC105370753
1.1571	0.638199	2.97978	0.0076715	0.059245	-2.57497	UP	TNR
-2.09594	6.83265	-3.20804	0.00461003	0.0419608	-2.58131	DOWN	NR4A1
-1.08789	0.714896	-2.98214	0.00763143	0.0589872	-2.58799	DOWN	P2RY14
1.48776	0.312229	2.95028	0.00818871	0.061623	-2.59457	UP	KLHDC7B
-1.61756	1.04346	-2.99467	0.00742253	0.0580472	-2.59459	DOWN	SLC19A3
-1.04666	0.978865	-2.98821	0.00752951	0.0585629	-2.60525	DOWN	NR4A3
-1.03737	7.27943	-3.19584	0.00473808	0.0428303	-2.60844	DOWN	SFRP1
-1.16121	-0.41743	-2.91577	0.00883645	0.0645994	-2.6085	DOWN	FHIP1A
-2.29882	-0.208819	-2.91678	0.00881683	0.0644922	-2.62161	DOWN	SLC2A9-AS1
1.28835	4.26432	3.16077	0.00512573	0.0452246	-2.62217	UP	FPR1
1.28349	3.41565	3.11162	0.00572158	0.0487978	-2.63758	UP	CST6
-1.10275	0.107032	-2.92399	0.0086779	0.0639044	-2.63849	DOWN	LOC101929130
1.17828	-0.637476	2.88647	0.00942502	0.0673216	-2.6402	UP	LILRA4
-1.30342	-1.3668	-2.86513	0.00987722	0.0694478	-2.64749	DOWN	SNORD34
1.64022	-0.0849624	2.9029	0.00909047	0.0657164	-2.64911	UP	EBF2
1.10241	4.09512	3.12361	0.00557032	0.0480155	-2.6858	UP	NGEF
-1.42901	-0.305255	-2.87782	0.00960587	0.0682455	-2.69224	DOWN	AQP5-AS1
-1.23096	1.93901	-3.00352	0.00727835	0.0573305	-2.69277	DOWN	PEBP4
-1.19856	0.389702	-2.90861	0.00897707	0.065227	-2.69718	DOWN	PROX1
1.01892	-0.211772	2.8752	0.00966141	0.0685365	-2.69856	UP	HIGD1B
-1.00194	-0.892772	-2.84985	0.0102138	0.0712009	-2.70229	DOWN	LOC107984993
-1.05838	2.74702	-3.0427	0.00667169	0.0538554	-2.71469	DOWN	NOP53-AS1
1.98117	1.05499	2.92749	0.00861114	0.0636275	-2.72142	UP	HOTS
1.68988	1.00056	2.92082	0.00873867	0.0641228	-2.72993	UP	IL1RN
-1.79629	7.21393	-3.1333	0.00545088	0.0472936	-2.73617	DOWN	FKBP5
4.83753	1.2767	2.88242	0.00950943	0.0677896	-2.75177	UP	IGHV1-69D
-1.26643	2.62609	-3.01402	0.0071107	0.0563931	-2.75686	DOWN	KCNIP2
1.22937	-0.638942	2.82587	0.0107641	0.0737131	-2.75762	UP	TREML1
1.0981	-0.910098	2.81474	0.0110294	0.0749432	-2.75946	UP	SMUG1-AS1
1.21743	2.64611	3.01061	0.00716475	0.0567215	-2.76113	UP	MKI67
-1.67591	3.8313	-3.06732	0.00631586	0.0520245	-2.77423	DOWN	CHRDL1
-1.2736	5.36977	-3.11968	0.0056195	0.0483272	-2.77642	DOWN	CSRNP1
-1.55874	-0.404499	-2.82791	0.0107163	0.0735704	-2.78216	DOWN	NHIP
2.19506	3.68306	3.05167	0.00653985	0.0531806	-2.78216	UP	LOC102724852
-1.07015	5.40176	-3.11664	0.0056578	0.0485124	-2.78668	DOWN	FGFBP2
-1.16726	4.15211	-3.07445	0.0062164	0.0514795	-2.79709	DOWN	DKK2
-2.58362	-0.208335	-2.81983	0.0109072	0.0744067	-2.81208	DOWN	CNTNAP2
2.18937	3.60386	3.0331	0.00681563	0.0545898	-2.81293	UP	H19
3.17781	0.206929	2.82004	0.0109023	0.0744067	-2.81427	UP	IGHV1-3
2.08541	0.574805	2.85226	0.0101601	0.0709599	-2.81538	UP	LOC112267876
1.0749	1.20781	2.89323	0.00928609	0.0667663	-2.82016	UP	UHRF1
-1.13361	-0.630351	-2.79519	0.0115101	0.0769667	-2.82776	DOWN	LOC102723324
1.87219	0.593097	2.84303	0.0103674	0.0719208	-2.83465	UP	SDS
-1.2409	0.489269	-2.84041	0.0104271	0.0721997	-2.84556	DOWN	AQP5
1.07911	8.01804	3.0693	0.00628808	0.0519341	-2.85691	UP	HLA-DRB5
4.24289	3.01417	2.91817	0.00878996	0.0643718	-2.87799	UP	IGHM
1.30283	1.35205	2.86491	0.00988208	0.0694478	-2.89323	UP	RRM2
4.8121	1.05357	2.79942	0.0114043	0.0766385	-2.89632	UP	IGHV1-69
1.05458	2.94789	2.95873	0.00803726	0.0608784	-2.90699	UP	KDR
1.10959	3.9211	3.00832	0.00720121	0.056892	-2.91314	UP	NFASC
-1.39529	-0.508313	-2.74144	0.0129373	0.0830111	-2.94136	DOWN	SCN5A
-1.11911	2.89264	-2.93863	0.00840208	0.0627255	-2.94715	DOWN	CPNE5
1.27751	0.27247	2.77081	0.0121377	0.0797291	-2.94809	UP	ADGRL3
1.06639	1.80268	2.86486	0.00988305	0.0694478	-2.95415	UP	TPX2
1.48158	3.52097	2.96672	0.00789644	0.0602193	-2.9543	UP	HLA-DQB1-AS1
-1.07334	-0.4781	-2.73337	0.0131656	0.0837091	-2.95839	DOWN	UBE2Q2P2
-1.1992	2.40757	-2.90169	0.00911478	0.0658408	-2.9614	DOWN	TAMALIN-AS1
-1.08533	3.05838	-2.93755	0.00842217	0.0627939	-2.97149	DOWN	PXDNL
-1.01971	2.94361	-2.92862	0.00858982	0.0635331	-2.97669	DOWN	ENPP5
1.07878	1.57144	2.83126	0.0106382	0.0731694	-2.99337	UP	SLC16A10
-1.06715	2.27543	-2.87832	0.00959536	0.0682129	-2.99395	DOWN	NWD1
-1.2521	0.321032	-2.75244	0.0126321	0.0817036	-2.99951	DOWN	LOC101927389
1.04422	1.61416	2.82461	0.010794	0.0738579	-3.00627	UP	WSCD2
1.22925	2.58245	2.88227	0.00951248	0.0677896	-3.01537	UP	CTSG
-1.31447	1.05864	-2.78246	0.0118336	0.0783419	-3.0298	DOWN	ADRA2C
-1.51708	-0.943506	-2.67732	0.014861	0.0908907	-3.03168	DOWN	MIR3188
4.53933	1.09103	2.73679	0.0130683	0.0834768	-3.03181	UP	IGLV3-19
-1.24043	-0.402831	-2.69633	0.014264	0.0884352	-3.03599	DOWN	NKAIN2
1.06218	0.831566	2.76111	0.0123963	0.0807505	-3.03762	UP	TM4SF19-DYNLT2B
1.0045	-0.248642	2.69634	0.0142637	0.0884352	-3.04189	UP	CD40LG
1.2589	7.8305	2.98121	0.00764727	0.0590824	-3.05168	UP	CRTAC1
-1.03332	2.61237	-2.86064	0.00997494	0.0699544	-3.07569	DOWN	RSPO1
-1.03385	-1.25427	-2.6299	0.0164557	0.0968444	-3.09523	DOWN	PDE6A
1.06032	0.184734	2.68924	0.0144839	0.0892317	-3.1015	UP	TASL
1.09733	1.226	2.74596	0.012811	0.0824578	-3.1163	UP	A2M-AS1
-1.35917	-0.437147	-2.64377	0.0159732	0.0952435	-3.1332	DOWN	HSD11B1-AS1
-1.17908	-1.10138	-2.61443	0.0170102	0.09836	-3.13565	DOWN	CCDC68
-2.07678	1.06654	-2.72365	0.0134458	0.0849524	-3.13707	DOWN	DGAT2
-3.45331	1.71967	-2.74553	0.0128231	0.082507	-3.13862	DOWN	CIDEC
1.09417	0.368973	2.67749	0.0148556	0.0908879	-3.14422	UP	SOWAHD
-1.03173	0.873214	-2.70989	0.0138521	0.0868187	-3.14919	DOWN	CATIP
-1.7268	-1.0634	-2.60602	0.0173189	0.0991662	-3.15511	DOWN	KANK4
-1.66347	7.14128	-2.93599	0.00845125	0.0628591	-3.15829	DOWN	ZBTB16
1.05254	-0.291813	2.6314	0.0164027	0.096711	-3.16197	UP	SLAMF9
-1.05486	-0.565772	-2.61972	0.0168187	0.0979042	-3.16717	DOWN	GRB7
1.63631	-0.559702	2.61145	0.0171189	0.0987506	-3.17242	UP	S100A12
1.27577	-0.134765	2.6293	0.0164767	0.0969371	-3.17941	UP	COL17A1
-1.63024	0.0246737	-2.62466	0.0166414	0.0973813	-3.21127	DOWN	PGA3
-1.06911	0.944308	-2.68369	0.0146584	0.0900971	-3.21245	DOWN	KRT19
1.76574	3.18881	2.81332	0.0110636	0.0750523	-3.22897	UP	S100A8
-1.00855	0.973748	-2.67444	0.0149535	0.0911503	-3.23247	DOWN	LOC101928841
3.28724	-0.78117	2.56644	0.0188445	0.104317	-3.23475	UP	IGLV3-9
-1.01332	-0.71931	-2.56857	0.0187592	0.104062	-3.24976	DOWN	PIGY-DT
1.0369	1.31155	2.67969	0.0147854	0.0906075	-3.25622	UP	GNLY
-1.21483	1.05783	-2.66613	0.0152235	0.0922864	-3.25764	DOWN	TENM2
1.70627	2.28007	2.73366	0.0131573	0.0837091	-3.2765	UP	C5orf46
-1.41187	3.32637	-2.79683	0.0114689	0.0769222	-3.28864	DOWN	LIPE
-1.29319	-1.33404	-2.51873	0.0208521	0.11158	-3.29744	DOWN	LOC105370034
-1.62119	-0.12318	-2.56434	0.0189288	0.104627	-3.31156	DOWN	PGA4
-1.33579	-0.510063	-2.54532	0.0197097	0.107422	-3.31163	DOWN	CNKSR2
-1.10796	-1.0957	-2.5108	0.0212046	0.112316	-3.32646	DOWN	PPP1R3B-DT
-1.09002	4.45327	-2.83468	0.0105589	0.072778	-3.32651	DOWN	ZDHHC11B
-1.00296	3.1148	-2.76516	0.0122877	0.0804579	-3.3322	DOWN	APOL4
1.52334	2.89674	2.74455	0.0128504	0.0825987	-3.33258	UP	TIMD4
-1.42068	-0.756962	-2.52189	0.0207133	0.111122	-3.33413	DOWN	LOC105372711
1.084	6.21005	2.86621	0.00985389	0.0694478	-3.33446	UP	ACP5
1.1832	0.703091	2.60036	0.0175297	0.0997221	-3.33457	UP	PCLAF
-1.31576	1.25356	-2.63942	0.0161231	0.0956456	-3.33636	DOWN	CHL1
1.23999	-0.654257	2.51792	0.0208879	0.111663	-3.33809	UP	IDO1
-1.15926	1.19689	-2.63392	0.0163145	0.0964816	-3.34076	DOWN	ECHDC3
1.92727	-0.180617	2.53793	0.020021	0.108657	-3.34346	UP	ALPK2
-1.27132	-1.28207	-2.49012	0.0221506	0.115957	-3.35199	DOWN	LINC02696
1.9556	2.12507	2.67819	0.0148332	0.0908108	-3.35275	UP	CHIT1
-2.55891	3.05912	-2.73302	0.0131756	0.0837091	-3.35925	DOWN	PLIN1
1.37027	5.45741	2.8448	0.0103274	0.0716988	-3.36149	UP	CCL19
1.03367	3.7203	2.77981	0.0119024	0.0786285	-3.37105	UP	HK3
-1.09725	0.173712	-2.54923	0.0195467	0.106991	-3.37419	DOWN	F2RL3
-1.29955	0.90541	-2.59471	0.0177423	0.100462	-3.37529	DOWN	MT1JP
-3.34671	0.793678	-2.57139	0.0186471	0.103586	-3.37614	DOWN	ADIPOQ-AS1
1.06095	1.03257	2.59386	0.0177745	0.100462	-3.38814	UP	HDC
1.78048	-0.247711	2.50707	0.0213722	0.11295	-3.39209	UP	LY6H
-2.77974	1.459	-2.58911	0.0179556	0.100871	-3.41879	DOWN	TCAP
-1.08002	-0.876024	-2.46279	0.0234619	0.120174	-3.43185	DOWN	LOC107984006
-1.02688	-0.506202	-2.47704	0.0227695	0.117982	-3.43816	DOWN	LOC105373584
1.23158	1.13685	2.56466	0.0189161	0.10462	-3.45676	UP	ULBP2
1.93622	-0.47991	2.45545	0.0238259	0.121621	-3.46415	UP	APOC4-APOC2
-1.43317	-0.805901	-2.4461	0.0242976	0.122946	-3.46945	DOWN	NOS1
1.00895	0.403561	2.51035	0.0212248	0.112363	-3.47191	UP	ADORA2B
1.14708	4.96825	2.78055	0.011883	0.0785766	-3.47313	UP	ASPN
-2.94451	2.74469	-2.64934	0.0157833	0.0946284	-3.47517	DOWN	GPD1
-1.73196	0.571699	-2.51854	0.0208604	0.11158	-3.47902	DOWN	MTRNR2L1
-1.17405	-0.89999	-2.42621	0.0253307	0.126347	-3.49646	DOWN	LOC101927432
-1.58358	4.16123	-2.73304	0.0131752	0.0837091	-3.50199	DOWN	LPL
-1.01252	-0.697337	-2.42922	0.0251714	0.125823	-3.50813	DOWN	GABRB2
-1.93485	3.39895	-2.68406	0.0146467	0.0900684	-3.5116	DOWN	FABP4
1.44624	6.36862	2.77699	0.0119755	0.0789994	-3.51503	UP	HLA-DQB1
1.21643	0.258935	2.46596	0.0233058	0.119673	-3.52938	UP	WFDC2
-1.18384	-0.275554	-2.43491	0.0248739	0.125078	-3.53757	DOWN	LOC105370904
1.41921	6.18907	2.76528	0.0122845	0.0804579	-3.53905	UP	HMOX1
-1.08912	1.31531	-2.53492	0.0201492	0.109097	-3.54918	DOWN	ADAMTS8
1.01992	-0.322342	2.40123	0.0266857	0.130371	-3.58656	UP	DTL
1.31532	1.05811	2.48876	0.0222141	0.116142	-3.58918	UP	LOC102723635
-3.31228	0.968181	-2.46763	0.0232244	0.119459	-3.59328	DOWN	ADIPOQ
-1.56869	7.51781	-2.71032	0.0138394	0.0867945	-3.61247	DOWN	MT1X
-1.29071	3.69138	-2.65167	0.0157043	0.0942283	-3.62237	DOWN	SLCO4A1
-1.58631	3.30692	-2.62588	0.0165981	0.0972049	-3.62486	DOWN	GADD45G
-1.08289	0.215349	-2.4155	0.0259032	0.12793	-3.62935	DOWN	SEMA3D
1.05614	3.13379	2.6151	0.0169856	0.0983151	-3.63222	UP	MYOZ2
-1.14043	-0.41512	-2.37323	0.0282846	0.135134	-3.63604	DOWN	C1orf94
-1.04895	2.3838	-2.55416	0.0193431	0.106158	-3.65856	DOWN	PPARG
1.3573	5.80062	2.70403	0.0140288	0.0875621	-3.65997	UP	HLA-DQA1
1.08237	0.627198	2.42099	0.0256084	0.127318	-3.66613	UP	MYBL2
1.1521	1.87762	2.50446	0.0214906	0.113318	-3.67659	UP	DEFB1
-1.02018	-1.12327	-2.30837	0.032337	0.1472	-3.68629	DOWN	GBP7
1.31932	4.24675	2.64141	0.0160543	0.0954858	-3.6988	UP	SLC11A1
-1.99874	1.1601	-2.43377	0.0249331	0.125172	-3.70444	DOWN	CYP4B1
-2.56829	1.9852	-2.47832	0.0227079	0.117761	-3.71048	DOWN	TNNC1
1.20814	-0.558242	2.30985	0.0322384	0.146862	-3.72306	UP	ITGAD
-1.05127	0.386729	-2.37531	0.0281628	0.134853	-3.72543	DOWN	THBS4-AS1
-1.42122	0.47601	-2.36151	0.0289802	0.137208	-3.7598	DOWN	PROM1
1.64272	4.94638	2.6258	0.0166008	0.0972049	-3.77367	UP	RGS5
1.75035	-0.495336	2.27256	0.0347975	0.154203	-3.78976	UP	PLA2G2D
-1.20579	5.08204	-2.62385	0.0166705	0.0975207	-3.7925	DOWN	MT1M
-4.75324	1.03513	-2.33472	0.0306298	0.141833	-3.79515	DOWN	MYH7
-1.47938	8.02179	-2.6065	0.0173009	0.0991662	-3.80026	DOWN	DUSP1
-1.07923	4.67731	-2.59561	0.0177083	0.100394	-3.8289	DOWN	FAIM2
-1.17599	-0.610576	-2.23479	0.0375794	0.162154	-3.8618	DOWN	F7
1.13826	0.539178	2.29476	0.0332523	0.149633	-3.88333	UP	LTF
-1.90549	4.17586	-2.53829	0.0200058	0.108638	-3.88413	DOWN	CXCL2
1.01531	1.44478	2.34351	0.0300788	0.140368	-3.91976	UP	KLHL30
-1.21428	-0.927293	-2.16538	0.0432298	0.177722	-3.95194	DOWN	ANKRD20A1
1.14961	0.212882	2.22749	0.0381404	0.163888	-3.958	UP	PLPP2
1.33481	-0.348468	2.17719	0.0422168	0.175302	-3.97566	UP	TM4SF19
-1.43141	7.13383	-2.53616	0.0200965	0.108883	-3.97609	DOWN	DDIT4
-1.16163	-1.31616	-2.12235	0.047112	0.186824	-3.9915	DOWN	ST8SIA5
2.10831	4.63778	2.49762	0.0218029	0.114483	-3.99167	UP	ACTG2
-1.00211	4.09451	-2.48773	0.0222624	0.116231	-3.99438	DOWN	THBS4
-1.87515	0.874476	-2.22522	0.0383166	0.164277	-4.04827	DOWN	MYOM2
3.36079	0.758271	2.17661	0.0422661	0.1754	-4.05516	UP	IGLV2-28
-1.00659	2.36544	-2.34051	0.0302656	0.140755	-4.06087	DOWN	PTGS2
1.01759	-0.223527	2.13509	0.0459309	0.184169	-4.06716	UP	CEP55
-1.1901	2.19264	-2.29823	0.0330169	0.149018	-4.11352	DOWN	SYNPO2L
-1.6622	0.536278	-2.16518	0.0432473	0.177722	-4.11825	DOWN	GFRA3
1.09328	3.52227	2.38135	0.0278118	0.133794	-4.13239	UP	CLEC4G
1.37185	2.87945	2.32843	0.0310292	0.143146	-4.14204	UP	EFHD1
-3.41475	0.822233	-2.12213	0.0471321	0.186846	-4.18513	DOWN	TNNT2
1.01299	1.18661	2.17354	0.0425273	0.176026	-4.19176	UP	KIF20A
1.14404	4.30501	2.38385	0.0276681	0.133302	-4.20994	UP	APOC1
1.05226	1.76195	2.17575	0.042339	0.175584	-4.2695	UP	FBXL22
-1.15637	1.5952	-2.15915	0.0437735	0.17913	-4.27915	DOWN	MMRN1
1.05692	1.80283	2.12415	0.046943	0.186468	-4.36625	UP	ASB2
-1.035	8.63978	-2.29615	0.033158	0.149437	-4.37073	DOWN	TSC22D3
1.24534	2.5799	2.18228	0.0417873	0.173994	-4.37197	UP	FCN1
1.07868	3.45842	2.2429	0.0369658	0.160533	-4.38179	UP	ACKR1
-1.12162	2.76272	-2.19321	0.0408773	0.171398	-4.38585	DOWN	GCSH
-1.92615	7.74137	-2.2885	0.0336818	0.150797	-4.42163	DOWN	FOS
1.12718	2.19254	2.09905	0.0493438	0.191546	-4.46228	UP	HLA-DPB2
-2.20649	4.71601	-2.19975	0.040342	0.169924	-4.55882	DOWN	PLIN4
1.1013	6.98542	2.23036	0.0379189	0.163201	-4.57498	UP	IFI30
1.54401	8.32664	2.16563	0.0432088	0.177682	-4.63479	UP	MYH11
1.29348	4.35035	2.14228	0.0452764	0.182261	-4.65813	UP	LOC107986589
-1.38861	3.80504	-2.096	0.0496421	0.192367	-4.68313	DOWN	SOST

## Sheet: 2.GSE76717 blue module
	blue module
1	NAALAD2
2	FAM225B
3	COL4A2-AS2
4	LCIIAR
5	CECR7
6	AHI1-DT
7	FCGR1CP
8	LOC100419170
9	MIR3606
10	MIR3936
11	LINC02580
12	LINC01503
13	LINC02308
14	MIR4683
15	CACNA1C-AS1
16	HIF1A-AS1
17	ZNRF3-AS1
18	COL4A2-AS1
19	LOC101448202
20	LOC101926956
21	PRKAR1B-AS1
22	LMO7-AS1
23	LOC101927511
24	LOC101927566
25	LINC02660
26	LINC01480
27	LOC101928051
28	SLC44A3-AS1
29	LINC01943
30	FNDC1-AS1
31	THBS4-AS1
32	LOC101929532
33	PRG4
34	MIR7847
35	LINC01152
36	LOC102723635
37	CDKN2A
38	CDKN2B
39	TRDN
40	ABCA8
41	CDR1
42	TUBB3
43	WFDC2
44	LOC105369699
45	SMUG1-AS1
46	LOC105369869
47	LOC105370035
48	LINC02804
49	LOC105371314
50	LOC105371554
51	LOC105372019
52	LOC105372253
53	LOC105372585
54	LOC105373042
55	LOC105373791
56	LINC01614
57	SLC2A9-AS1
58	LOC105374775
59	LOC105375061
60	LOC105375751
61	LOC105376806
62	LINC02777
63	CXCL13
64	PDPN
65	CGREF1
66	LOC107984355
67	LOC107984670
68	LOC107985064
69	TSHZ3-AS1
70	LOC107985876
71	LOC107986022
72	LOC107986589
73	SLC12A5-AS1
74	STMN2
75	CHIT1
76	LOC112267984
77	LOC112268430
78	GALNT5
79	NXPH4
80	SP140
81	RBPJL
82	GPRIN1
83	TMEM200A
84	CTHRC1
85	MED12L
86	SP7
87	ABTB3
88	TDRD9
89	ADSS1
90	KLHL33
91	WFIKKN2
92	COL1A1
93	COL1A2
94	COL2A1
95	COL3A1
96	COL4A1
97	IQGAP3
98	COL4A2
99	COL4A5
100	COL4A6
101	COL5A1
102	COL5A2
103	COL6A3
104	COL7A1
105	COL8A1
106	COL10A1
107	COL11A1
108	CCDC148
109	COMP
110	LRRC15
111	FAM241A
112	PACRG
113	CD109
114	TCEAL2
115	CBLN4
116	ADAMTS14
117	ISM1
118	SOCS2-AS1
119	GSC
120	HAPLN3
121	CST2
122	CCBE1
123	CST6
124	CILP2
125	DIRAS1
126	TLCD4
127	ADRA2A
128	TCF23
129	ADRA2B
130	ERFE
131	GPBAR1
132	ADRB1
133	IRX2-DT
134	SH3RF2
135	SDAD1P1
136	LRATD2
137	LINC00475
138	CYP19A1
139	KBTBD12
140	ZNF883
141	NUDT10
142	ADAMTS15
143	ADAMTS16
144	ABHD11-AS1
145	DIO2
146	DLG2
147	DLX3
148	DLX5
149	DMP1
150	ACAN
151	EDNRB
152	EFNB3
153	PLPP4
154	A2M
155	CRYBG1
156	RANBP3L
157	SFTA1P
158	FAP
159	FCGR1A
160	SLC16A9
161	FCGR1BP
162	BEND6
163	VSTM2A
164	ELAPOR2
165	NYAP1
166	FGF7
167	FGF12
168	RHOBTB3
169	NFASC
170	SSPOP
171	SULF1
172	MTUS2
173	WWC1
174	FN1
175	FOLH1
176	CLDN14
177	FPR1
178	FJX1
179	ATP6V0D2
180	PCSK9
181	C22orf31
182	NGEF
183	BAMBI
184	VAX2
185	MXRA5
186	CHRDL2
187	TMEM158
188	GALNT3
189	GAP43
190	TIPARP
191	MOXD1
192	TENM4
193	CNTNAP2
194	FAM169A
195	SEZ6L2
196	PLEK2
197	CNNM1
198	GREM1
199	GFRA2
200	AMH
201	STEAP1
202	NSG1
203	CSDC2
204	ADAMDEC1
205	RPS6KA6
206	SFN
207	P4HA3
208	LAMA1
209	SIGLEC15
210	HMSD
211	LOC284600
212	TRDC
213	GPR37
214	FAM225A
215	STXBP6
216	GRM7
217	GUCY1B1
218	HAS2
219	HLA-DQA1
220	HLA-DRB1
221	AOC2
222	APBA2
223	HPD
224	HTR4
225	TNC
226	CHSY3
227	IBSP
228	H2BP2
229	ICAM4
230	CYP27C1
231	TREML1
232	COL28A1
233	RSPO2
234	BEX5
235	C19orf81
236	RSPO4
237	ECT2L
238	SERINC2
239	RBPMS2
240	IGFBP1
241	IGFBP2
242	DPY19L2P2
243	HLA-V
244	IL7R
245	IL11
246	PEG13
247	IRF6
248	AR
249	ITGA4
250	JAG2
251	LINC01116
252	KCNG1
253	SLC26A5
254	ENHO
255	KCNJ15
256	KCNN4
257	KRT7
258	KRT14
259	KCTD4
260	KRT16
261	THEMIS
262	ILDR2
263	SHISA6
264	RPRML
265	CDHR4
266	SPRED3
267	LETR1
268	LINC00242
269	SAMD12
270	GOLGA7B
271	LOXL2
272	IFITM10
273	LSP1
274	LUM
275	LINC02913
276	MATN3
277	BLID
278	MC1R
279	MFAP2
280	MMP9
281	MMP11
282	MMP12
283	MMP13
284	H2BC18
285	CALHM6
286	TSPAN11
287	LOC441666
288	ASPA
289	MT1F
290	NAP1L2
291	NELL2
292	NPY2R
293	RNF165
294	TNFRSF11B
295	SERPINE1
296	MYEF2
297	PCDH1
298	PCDH9
299	HSD17B14
300	TNFRSF12A
301	PALS2
302	ENPP2
303	CFP
304	PHEX
305	PLA2G5
306	S1PR5
307	GPR84
308	PNMT
309	GPR88
310	TREM2
311	TREM1
312	GPR85
313	HCG4
314	HMGCLL1
315	MAGEL2
316	EPS8L1
317	CRTAC1
318	MCOLN3
319	ITLN1
320	FLVCR2
321	PKIA
322	PRKAR2B
323	LMO3
324	MAP2K6
325	PRLR
326	PROX1
327	PRSS3
328	RELN
329	NRIP3
330	SLAMF8
331	MAP3K7CL
332	CD248
333	CEMIP
334	CBX8
335	PPM1H
336	MARCHF4
337	CPNE5
338	HAMP
339	PTPRZ1
340	PYCR1
341	RHOU
342	PZP
343	ACE2
344	TRPV4
345	HAS2-AS1
346	RET
347	RGS16
348	RNASE2
349	BGLAP
350	SDC1
351	SLC17A9
352	SAMSN1
353	BLM
354	SFRP2
355	LINC01750
356	HIF3A
357	FNDC10
358	EBF2
359	CDCP1
360	PCDH20
361	STIL
362	NDRG4
363	SLAMF1
364	SNORD10
365	SLPI
366	SPP1
367	SULT1A2
368	TBXA2R
369	THBS2
370	THY1
371	ICAM5
372	CLEC3B
373	C4A
374	C4B
375	C4BPB
376	PHLDA2
377	NALF1
378	PDE4DIPP1
379	RFX8
380	VDR
381	VIPR2
382	VSNL1
383	WNT5A
384	WNT10B
385	CACNA1C
386	CACNB4
387	SCG2
388	DUSP26
389	MLPH
390	OR2A4
391	SUGCT
392	HAND2-AS1
393	PLEKHS1
394	DNAJC22
395	TEDC2
396	HKDC1
397	SCUBE1
398	ULBP1
399	ASXL3
400	HMGA2
401	GPR68
402	LBH
403	NECTIN4
404	TMEM163
405	ADAMTS12
406	ZNF93
407	FZD8
408	PLEKHN1
409	LRRIQ1
410	SLC12A8
411	TRIM63
412	BEX2
413	LINGO1
414	IGSF21
415	CHST1
416	SHISAL1
417	SCIN
418	TNFSF11
419	RUNX1
420	TP63
421	CBLN1
422	TNFRSF6B
423	MATN4
424	CCIN
425	FGF18
426	CCN4
427	FCGBP
428	SPHK1
429	CCNE1
430	HSPB3
431	CDKL2
432	SYT8
433	SPOCD1
434	CREB3L1
435	IGFN1
436	SYT12
437	MYLK3
438	CRLF1
439	PDLIM7
440	CD22
441	CACNA2D4
442	CXCL14
443	WSCD2
444	CD70
445	CD72
446	CD79B

## Sheet: 3.GSE76717 turquoise module
	turquoise module
1	LINC00861
2	LINC02881
3	RDM1P5
4	SYBU-AS1
5	LINC00941
6	ULK4P2
7	CDH5
8	CDH6
9	IGLL5
10	LINC01133
11	LINC01094
12	MIR4458HG
13	ITGB2-AS1
14	LINC00649
15	ELOVL2-AS1
16	LINC03013
17	NCMAP-DT
18	LOC100507156
19	LINC01605
20	TMEM178B
21	BHLHE40-AS1
22	C1QTNF3-AMACR
23	MIR4530
24	MIR4649
25	MIR5047
26	MIR4442
27	HIF1A-AS2
28	GPC6
29	MIR5190
30	SWINGN
31	ALDH1L1-AS2
32	NAV2-AS2
33	ALDH1L1-AS1
34	TM4SF19-AS1
35	LOC100996318
36	ITPR1-DT
37	LINC01356
38	RASGRP1
39	PELP1-DT
40	LPAR6
41	KLF9-DT
42	LOC101927283
43	AQP5-AS1
44	LOC101927759
45	LOC101927952
46	LOC101927999
47	LOC101928152
48	LOC101928214
49	LOC101928768
50	LAMP5-AS1
51	ESAM-AS1
52	ERLNC1
53	LINC02712
54	LINC01871
55	CALCRL
56	CD96
57	RAMP1
58	IGHV1-69D
59	LOC102723324
60	LOC102723407
61	PLXNB3-AS1
62	PDE4DIPP7
63	LOC102724102
64	LINC01117
65	C3orf86P
66	LINC02585
67	LOC102724479
68	EFCAB13-DT
69	NMUR1
70	ADAMTS19-AS1
71	SEMA3A
72	TUBB4A
73	SCML2
74	CD52
75	LOC105369212
76	CLDN14-AS1
77	IQSEC3-AS1
78	LOC105369812
79	LINC02452
80	LOC105369983
81	UBD
82	LOC105371019
83	CDH13-AS1
84	LOC105371392
85	LOC105371873
86	LOC105372093
87	LOC105374121
88	LOC105374412
89	LOC105375170
90	LOC105375347
91	LOC105375470
92	LOC105375683
93	LOC105375728
94	LOC105375945
95	LOC105376539
96	LOC105376950
97	LOC105377043
98	LINC02519
99	LOC105378383
100	LOC105378526
101	LOC105378629
102	LOC105379404
103	SLC19A2
104	GNLY
105	COLEC10
106	POSTN
107	BMS1P22
108	CXCR6
109	CETP
110	MTHFD2
111	LOC107984242
112	LOC107984312
113	LOC107984360
114	LOC107984413
115	LOC107984429
116	LOC107984577
117	LOC107984588
118	LOC107984690
119	LOC107984747
120	LOC107984749
121	LOC107984832
122	LOC107984952
123	LINC02812
124	LOC107984966
125	LOC107984990
126	LOC107985192
127	LOC107985227
128	LOC107985334
129	LOC107985352
130	LOC107986016
131	LINC02019
132	LOC107986413
133	TRIM7-AS1
134	LOC107986633
135	LOC107986776
136	LOC107986850
137	LOC107987081
138	LOC107987097
139	LOC107987343
140	CPLX1
141	ADAM28
142	GADD45G
143	RNA45SN4
144	ANKRD20A4-ANKRD20A20P
145	CHAD
146	PIM2
147	DEPP1
148	CCDC194
149	ESM1
150	ADAMTS8
151	CAPN11
152	SLC7A9
153	PTP4A3
154	LZTS1
155	LOC112267939
156	LOC112267940
157	LOC112268047
158	LOC112268061
159	LOC112268288
160	LINC00310
161	SORCS1
162	SLAMF6
163	C1QTNF3
164	GBP5
165	ALPK2
166	ADCYAP1
167	BATF2
168	CYYR1
169	LYPD1
170	TM4SF18
171	HSPA12B
172	SLC16A10
173	IP6K3
174	ADD2
175	JAML
176	CMA1
177	ANO4
178	CCR4
179	CCR5
180	CCR6
181	CCR7
182	CD300LB
183	SPNS2
184	TNFAIP8L1
185	GIPC3
186	LRRC39
187	ZNF831
188	OSR1
189	COL17A1
190	H1-8
191	C5orf58
192	CPA3
193	CRABP2
194	PWWP3B
195	CRHBP
196	ADORA3
197	PRICKLE1
198	SLC2A14
199	CARMIL2
200	CCDC42
201	ADRA1B
202	MFSD4A
203	PYHIN1
204	APCDD1L-DT
205	SLC16A14
206	CTSS
207	CTSW
208	CX3CR1
209	IGSF11
210	SAMD3
211	AMZ1
212	CYP4B1
213	TTC16
214	CFAP161
215	BRINP1
216	PHOSPHO1
217	APCDD1L
218	APOBEC3H
219	CFD
220	PRSS35
221	DACT2
222	PKD1L1
223	GIMAP7
224	ZCCHC12
225	ADAMTS19
226	NLRP6
227	DPP4
228	DRD1
229	DRP2
230	TSC22D3
231	AHR
232	MPZL3
233	CT62
234	ADM5
235	ELK2AP
236	MUC20
237	ENPEP
238	ANO5
239	EPHA3
240	EPHB3
241	ETS1
242	EVI2A
243	EVI2B
244	F7
245	FAT1
246	MS4A2
247	ADGRG5
248	UNC5CL
249	FGF11
250	FHL2
251	IKZF3
252	FKBP5
253	ARHGEF15
254	ELL2
255	FOXF1
256	FAIM2
257	FOXS1
258	N4BP3
259	FCHO1
260	SEL1L3
261	FLT4
262	FMO3
263	GRIP1
264	HEY1
265	RIMBP2
266	MAPK8IP2
267	VSIG2
268	CLEC5A
269	PRND
270	KCNE4
271	CADM1
272	LAMP5
273	ALOX15B
274	HCG27
275	ACKR1
276	BCL6B
277	HMCN2
278	SCML4
279	ZNF683
280	RASGRP3
281	ABTB2
282	IPCEF1
283	DKFZP434A062
284	PTPN22
285	TIAM2
286	CLEC4E
287	AK5
288	LHX6
289	GIPR
290	SMC1B
291	SIT1
292	PCDH17
293	SMPDL3B
294	TNRC17
295	PCDH11X
296	GLI3
297	GNGT2
298	GPR4
299	IGKV1-5
300	LINC00900
301	CXCR3
302	GPR12
303	LINC03034
304	IGHV7-56
305	EXOC3L1
306	IGHV6-1
307	IGHV5-51
308	C16orf54
309	IGHV4-61
310	IGHV4-59
311	IGHV4-39
312	IGHV4-34
313	IGHV4-28
314	IGHV4-4
315	VMO1
316	MILR1
317	IGHV3-74
318	IGHV3-48
319	IGHV3-33
320	SIGLEC17P
321	IGHV3-30
322	IGHV3-23
323	IGHV3-21
324	IGHV3-15
325	IGHV3-11
326	IGHV3-7
327	IGHV2-5
328	IGHV1-69
329	LINC01686
330	IGHV1-46
331	RSPO1
332	IGHV1-18
333	IGHV1-3
334	IGHV1-2
335	IGHJ5
336	IGHJ4
337	LINC00323
338	CCDC150
339	LOC285847
340	TRBV7-3
341	TRBV7-2
342	TRBC2
343	TRBC1
344	TRAC
345	IGLV7-46
346	IGLV7-43
347	IGLV6-57
348	GPX3
349	IGLV3-25
350	IGLV3-21
351	IGLV3-19
352	IGLV3-10
353	IGLV3-9
354	IGLV3-1
355	IGLV2-28
356	IGLV2-23
357	IGLV2-18
358	IGLV2-14
359	IGLV2-11
360	IGLV2-8
361	IGLV1-51
362	IGLV1-47
363	IGLV1-44
364	IGLV1-41
365	IGLV1-40
366	IGLJ2
367	IGLJ1
368	GRB7
369	IGKV3D-20
370	IGKV3D-15
371	IGKV3D-11
372	IGKV2D-30
373	IGKV2D-28
374	IGKV1D-39
375	IGKV1D-33
376	IGKV1D-16
377	IGKV1D-8
378	IGKV4-1
379	IGKV3-20
380	IGKV3-15
381	IGKV3-11
382	IGKV3-7
383	IGKV2-30
384	IGKV2-28
385	IGKV2-24
386	IGKV1-39
387	IGKV1-33
388	IGKV1-27
389	IGKV1-17
390	IGKV1-16
391	IGKV1-12
392	IGKV1-9
393	IGKJ4
394	IGKJ2
395	IGKJ1
396	RGCC
397	GRIK3
398	KLF15
399	GRM2
400	BLNK
401	GUCY1A2
402	C2orf27A
403	GUCY1A1
404	GZMH
405	TBX21
406	GZMA
407	GZMB
408	GZMK
409	GZMM
410	HLA-DOA
411	HLA-DPB2
412	HLA-DQA2
413	HLA-DRA
414	HOXD4
415	HPR
416	HRH1
417	GPIHBP1
418	ANO9
419	TMEM119
420	LINC01252
421	FMNL1-DT
422	NHSL2
423	CFI
424	SHISAL2A
425	IGHA1
426	IGHA2
427	IGHD
428	IGHG1
429	IGHG2
430	IGHG3
431	IGHG4
432	IGHGP
433	IGHM
434	JCHAIN
435	IGKC
436	GPR141
437	IGLC1
438	IGLC2
439	IGLC3
440	IGLC5
441	IGLC6
442	IGSF1
443	IL1B
444	FASLG
445	IL2RB
446	IL2RG
447	CXCL8
448	AQP2
449	IL13RA2
450	AQP5
451	INHBA
452	CXCL10
453	IRF1
454	IRF4
455	ITGA2
456	ITGA2B
457	ITGAD
458	ITGAL
459	ITGB7
460	ITK
461	KCNA3
462	TBC1D10C
463	KCNQ3
464	KDR
465	SUMO4
466	KRT17
467	KRT18
468	SHISA2
469	LINC00671
470	PLAC9P1
471	ANXA2R
472	TNFRSF10A-DT
473	LOC389834
474	LAG3
475	ELFN1
476	LCK
477	RHOH
478	LMO2
479	PRRT4
480	VLDLR-AS1
481	IRAG2
482	LTA
483	LTB
484	DUOXA2
485	LY6H
486	LY9
487	SH2D1A
488	MIR223
489	CDRT15P3
490	CXCL9
491	MMP1
492	MNDA
493	PRKCQ-AS1
494	CCDC88C
495	CCDC144NL-AS1
496	MIAT
497	LOC440895
498	ANKRD20A3P
499	NRARP
500	TARP
501	MT1A
502	MT1E
503	MT1G
504	MT1JP
505	MT1M
506	MT1X
507	MT2A
508	MUC6
509	MYCN
510	MYO10
511	NKG7
512	ROR2
513	TIFAB
514	OVGP1
515	DUXAP8
516	DUXAP9
517	DUXAP10
518	IL21R
519	DHH
520	CLEC4A
521	NTM
522	LEF1
523	MZB1
524	CLEC1A
525	TLR7
526	GCNT4
527	PDCD1
528	PDE4C
529	ETV7
530	PDK4
531	HIGD1B
532	PER1
533	PGF
534	ABCB1
535	PIK3R1
536	UBASH3A
537	PMAIP1
538	CDHR5
539	PODXL
540	ERRFI1
541	SOX18
542	CYTL1
543	SEMA5B
544	PON3
545	NEURL1B
546	POU2AF1
547	PCDH18
548	POU2F2
549	DDIT4
550	DLL4
551	PPBP
552	LY6K
553	LAX1
554	RNF125
555	FAM118A
556	MARCHF1
557	KIF26B
558	TMEM51
559	CENPQ
560	TMEM74B
561	SIRPG
562	PRF1
563	DOCK10
564	SYBU
565	ARHGAP15
566	MYO5C
567	MAPK4
568	KIAA1217
569	CRTAM
570	CYP26B1
571	KCNK13
572	NDUFA4L2
573	BMAL2
574	RPGRIP1
575	CYSLTR2
576	ATP10A
577	PTGDR
578	PTGER4
579	STRIP2
580	PLEKHG1
581	ELAPOR1
582	PCDH10
583	BEGAIN
584	ISLR2
585	PTPN7
586	SLAMF7
587	PTPRD
588	PTPRCAP
589	PTPRH
590	MYOZ1
591	ENPP5
592	RASGRF2
593	SNORD68
594	BDKRB2
595	SCN4A
596	SCTR
597	CCL4
598	CCL5
599	CCL8
600	CCL11
601	CCL21
602	CXCL11
603	CXCL5
604	XCL1
605	CXCL12
606	TNN
607	BLK
608	SELE
609	ADGRL4
610	STRA6
611	LOC642846
612	LINC00865
613	CASP4LP
614	NR2F2-AS1
615	C6orf132
616	BCL11B
617	RASAL3
618	WNK3
619	FAM228A
620	SLC6A6
621	SLC7A4
622	SLCO2A1
623	HSP90AB4P
624	SPN
625	STAT4
626	SCARNA21
627	SCARNA22
628	XCL2
629	TACR1
630	KLF9
631	TCF7
632	TGM1
633	TCHH
634	CLDN5
635	TNF
636	TNFAIP6
637	TNNT3
638	MIR650
639	SLIT3-AS1
640	UNC5B-AS1
641	CCR2
642	TNFRSF4
643	TXK
644	ZNF812P
645	VCAM1
646	VTN
647	VWF
648	ZAP70
649	ZBTB16
650	ZFAND5
651	MALL
652	BHLHE41
653	VEPH1
654	DIPK2B
655	MYH14
656	AGMAT
657	ARHGAP28
658	EFCC1
659	FAM124B
660	PRR5L
661	TMC7
662	JADE1
663	C3orf36
664	NR4A3
665	LRRC8E
666	RUBCNL
667	ACSF2
668	TASL
669	ITPKC
670	FER1L4
671	ULBP2
672	TRAF3IP3
673	LPAL2
674	THSD7B
675	MFAP5
676	GRIP2
677	ZBP1
678	CAMK4
679	APOLD1
680	NETO2
681	EOMES
682	PCDH11Y
683	PLVAP
684	H4C12
685	TAS1R3
686	FGFBP2
687	CTTNBP2
688	SYDE2
689	PPP1R1B
690	SLA2
691	SGIP1
692	CARD11
693	CNFN
694	FNDC1
695	MS4A14
696	FAM167B
697	GPR65
698	DDX11L2
699	SEMA7A
700	MFSD2A
701	HSH2D
702	MICALCL
703	SYTL1
704	PNMA6A
705	ENC1
706	CST7
707	CPZ
708	SLC45A3
709	FHDC1
710	FCN3
711	CCDC65
712	BHLHE40
713	KMO
714	RUNX2
715	PLPP2
716	STC2
717	CADPS
718	CBFA2T3
719	HSD17B6
720	SKAP1
721	OASL
722	IRS2
723	TNFSF10
724	IL18RAP
725	CCN5
726	APLN
727	VNN2
728	SLAMF9
729	EXOC3L2
730	SH2D2A
731	DERL3
732	CD2
733	CD3D
734	COL23A1
735	PLXNA4
736	CD3E
737	CD3G
738	CD247
739	CD5
740	FCMR
741	CD6
742	CD7
743	CD8A
744	BICDL1
745	CD19
746	CD83
747	RPH3AL
748	ADAMTS1
749	CD38
750	GMFG
751	CD40LG
752	CYTIP
753	CD48
754	CD79A
755	SPOCK2
756	TESPA1
757	PLPPR4
758	TNFSF15

## Sheet: 4.GSE76717 lasso gene
Gene	Coef
(Intercept)	-2.84139
FNDC1	0.256799
IRS2	-0.128002
MFAP5	0.0536171
PKIA	-1.74884
THBS2	0.00355944

## Sheet: 5.GSE76717 RF
Gene	importance
NAALAD2	1.40261
PKIA	1.24706
CXCL12	0.764706
MXRA5	0.588235
TNFSF10	0.554902
ALPK2	0.411765
COL5A1	0.411765
MFAP5	0.334559
COL1A2	0.333529
COL5A2	0.324265
THBS2	0.296569
IP6K3	0.245098
CXCL14	0.155556
RASGRP3	0.153725
LUM	0.0933333
IRS2	0.0916667
FNDC1	0.09
GADD45G	0.0888889
COL1A1	0
COL3A1	0
MAP3K7CL	0
NR4A3	0
PROX1	0
PTP4A3	0
SLPI	0
TM4SF18	0
TNFAIP6	0

## Sheet: 6.GSE153555—limma差异分析
logFC	AveExpr	t	P.Value	adj.P.Val	B	significance	symbol
2.7836	4.39723	23.4105	2.45e-17	3.6e-13	29.2654	UP	TMEM119
2.49372	5.64994	22.85	4.15e-17	3.6e-13	29.0924	UP	CTHRC1
3.43263	4.65432	21.4954	1.55e-16	9e-13	27.5814	UP	NDUFA4L2
1.64819	7.58124	18.6347	3.32e-15	1.44e-11	24.9256	UP	ITGBL1
-1.87922	7.28439	-18.3935	4.37e-15	1.52e-11	24.6535	DOWN	PHF17
-2.56034	7.06403	-18.0826	6.28e-15	1.56e-11	24.2954	DOWN	MAOA
-4.38515	3.97637	-18.0812	6.29e-15	1.56e-11	23.854	DOWN	HIF3A
1.32426	7.03464	17.5943	1.12e-14	2.16e-11	23.7264	UP	OLFML2B
2.12166	6.20674	17.3991	1.42e-14	2.46e-11	23.4888	UP	RUNX1
3.32755	2.45106	17.8404	8.35e-15	1.81e-11	22.8113	UP	MMP11
1.37125	5.99857	16.5127	4.25e-14	5.89e-11	22.4043	UP	CDC42EP3
3.95486	4.47906	16.4846	4.41e-14	5.89e-11	22.215	UP	ACAN
1.42022	7.02387	16.1964	6.37e-14	7.9e-11	22.0029	UP	UNC5B
-1.42303	6.56901	-16.0653	7.55e-14	8.64e-11	21.8344	DOWN	MEIS2
1.90114	7.42978	16.0237	7.97e-14	8.64e-11	21.7806	UP	TNFRSF11B
1.11015	8.47173	15.8005	1.07e-13	1.03e-10	21.4906	UP	HTRA1
2.6998	4.43521	15.7397	1.16e-13	1.06e-10	21.3613	UP	LOXL2
2.08562	5.72797	15.6789	1.25e-13	1.09e-10	21.3324	UP	LRRC17
-2.64462	2.73475	-15.897	9.4e-14	9.6e-11	21.1684	DOWN	RP1-193H18.2
4.26989	2.13834	16.633	3.65e-14	5.77e-11	20.8648	UP	TMEM200A
-2.01836	5.26648	-15.1484	2.55e-13	1.94e-10	20.6256	DOWN	NANOS1
2.09069	9.02243	15.1443	2.57e-13	1.94e-10	20.6159	UP	COL4A1
-2.92198	2.31896	-15.4401	1.72e-13	1.42e-10	20.3495	DOWN	HPR
-2.88313	4.09089	-14.9769	3.23e-13	2.32e-10	20.3353	DOWN	WNT5A
1.81004	12.3309	14.9253	3.47e-13	2.32e-10	20.3222	UP	COL1A2
3.00795	9.13957	14.9256	3.47e-13	2.32e-10	20.3173	UP	THBS2
-2.13656	4.86943	-14.8268	3.97e-13	2.56e-10	20.1858	DOWN	PIR
-2.81505	5.76311	-14.5888	5.54e-13	3.44e-10	19.8557	DOWN	TIMP4
3.55916	4.69114	14.5247	6.07e-13	3.63e-10	19.7421	UP	SMOC2
2.83273	5.98709	14.4848	6.42e-13	3.71e-10	19.7092	UP	VCAM1
-1.61486	10.0169	-14.4401	6.84e-13	3.83e-10	19.6418	DOWN	TXNIP
1.61884	13.0464	14.374	7.51e-13	3.95e-10	19.5557	UP	FN1
-1.31106	6.99026	-14.3813	7.43e-13	3.95e-10	19.5483	DOWN	LPAR1
2.01709	8.37565	14.1242	1.07e-12	5.33e-10	19.1829	UP	CXCL12
1.82133	8.08231	14.0858	1.14e-12	5.47e-10	19.1261	UP	COL8A1
2.93785	5.6546	13.9925	1.3e-12	5.9e-10	19.0101	UP	THY1
-2.12197	4.76017	-13.9673	1.35e-12	5.9e-10	18.9768	DOWN	ICA1L
-2.21426	6.27021	-13.97	1.34e-12	5.9e-10	18.9627	DOWN	ANGPTL1
-1.86925	8.90889	-13.8381	1.63e-12	6.73e-10	18.7676	DOWN	CDH19
-1.68466	6.80384	-13.8395	1.63e-12	6.73e-10	18.7646	DOWN	CAB39L
-2.85643	10.7953	-13.8096	1.7e-12	6.86e-10	18.736	DOWN	GPX3
3.31914	4.6395	13.6981	2e-12	7.79e-10	18.5776	UP	KIAA1199
-1.63787	8.05009	-13.6919	2.02e-12	7.79e-10	18.547	DOWN	MAMDC2
1.33904	5.44059	13.6197	2.25e-12	8.49e-10	18.4551	UP	FZD7
-1.8173	6.2418	-13.5575	2.47e-12	8.74e-10	18.3508	DOWN	PLA2G5
-2.70251	3.71237	-13.5615	2.45e-12	8.74e-10	18.347	DOWN	TMEM38A
-2.89764	3.04725	-13.5639	2.44e-12	8.74e-10	18.2381	DOWN	EPB41L4B
-2.20898	5.9143	-13.4114	3.07e-12	1.07e-09	18.1393	DOWN	RP11-471J12.1
-1.39206	6.44897	-13.3257	3.49e-12	1.17e-09	17.9965	DOWN	JUP
4.30109	1.59828	14.3215	8.09e-13	4.13e-10	17.8085	UP	APCDD1L
-1.91619	5.26675	-13.1767	4.38e-12	1.38e-09	17.7943	DOWN	SYBU
1.53962	4.55902	13.1658	4.45e-12	1.38e-09	17.7919	UP	PCDH1
-1.9534	6.21238	-13.1843	4.33e-12	1.38e-09	17.7868	DOWN	ATOH8
2.70916	4.02532	13.1086	4.86e-12	1.48e-09	17.6959	UP	FCGR1A
3.13882	2.62179	13.2718	3.79e-12	1.24e-09	17.6434	UP	TSPAN11
2.12713	8.88858	13.0727	5.13e-12	1.54e-09	17.6143	UP	HLA-DRA
1.79882	4.55159	12.9507	6.2e-12	1.78e-09	17.4651	UP	TBX2
-2.90414	5.72059	-12.9489	6.21e-12	1.78e-09	17.4438	DOWN	TMEM132C
2.4979	11.8389	12.9435	6.26e-12	1.78e-09	17.4351	UP	COL3A1
1.25788	4.14048	12.8993	6.71e-12	1.85e-09	17.389	UP	AEN
1.10093	7.77823	12.91	6.6e-12	1.85e-09	17.3542	UP	CCND1
1.67624	9.38302	12.8883	6.82e-12	1.85e-09	17.3313	UP	COL4A2
-3.81441	5.05558	-12.8595	7.14e-12	1.85e-09	17.3276	DOWN	ALDH1L1
1.54702	4.03893	12.8366	7.39e-12	1.89e-09	17.2929	UP	FZD8
1.50152	7.31422	12.8666	7.06e-12	1.85e-09	17.286	UP	SERPINH1
-1.05563	7.51598	-12.8604	7.13e-12	1.85e-09	17.2751	DOWN	CALCOCO2
-2.74576	8.18992	-12.8224	7.56e-12	1.9e-09	17.2218	DOWN	FKBP5
1.45162	7.63199	12.7901	7.95e-12	1.97e-09	17.1664	UP	MCAM
3.23097	5.44046	12.7345	8.67e-12	2.11e-09	17.1246	UP	SCG2
-1.36562	6.99604	-12.7299	8.73e-12	2.11e-09	17.0701	DOWN	FOXO1
2.73318	6.82161	12.6898	9.3e-12	2.21e-09	17.0179	UP	NOTCH3
1.36637	3.65924	12.6446	9.99e-12	2.22e-09	16.9925	UP	DCBLD1
-2.74658	3.93552	-12.6346	1.01e-11	2.23e-09	16.9745	DOWN	PLCH1
-3.02317	3.50206	-12.6461	9.96e-12	2.22e-09	16.9611	DOWN	OTC
-1.29061	7.68886	-12.6558	9.81e-12	2.22e-09	16.9536	DOWN	GPM6B
-3.0909	3.1576	-12.6616	9.72e-12	2.22e-09	16.9359	DOWN	TRHDE-AS1
1.72635	4.93254	12.5413	1.18e-11	2.55e-09	16.8164	UP	KALRN
2.51801	11.5253	12.5197	1.22e-11	2.58e-09	16.7677	UP	COL1A1
2.95597	2.57777	12.6442	9.99e-12	2.22e-09	16.7626	UP	C7orf10
2.20122	8.41762	12.5252	1.21e-11	2.58e-09	16.7515	UP	COL5A1
1.09468	4.82579	12.2801	1.78e-11	3.73e-09	16.3959	UP	PLEKHG2
-1.11969	5.97301	-12.2365	1.91e-11	3.96e-09	16.2878	DOWN	ZNF395
-3.76518	4.13602	-12.159	2.17e-11	4.28e-09	16.2235	DOWN	TM7SF2
-1.34053	5.90268	-12.1769	2.11e-11	4.25e-09	16.1937	DOWN	FAM84B
-4.70378	3.74257	-12.16	2.17e-11	4.28e-09	16.1603	DOWN	MUM1L1
-2.48433	6.38713	-12.142	2.23e-11	4.35e-09	16.1385	DOWN	AOX1
1.15882	6.17154	12.0677	2.52e-11	4.8e-09	16.0097	UP	CD276
-2.96429	2.89549	-12.0714	2.5e-11	4.8e-09	15.9959	DOWN	WNK3
-1.88573	6.62092	-12.0352	2.65e-11	5.01e-09	15.9537	DOWN	FAM107A
-1.5077	5.15021	-11.8683	3.49e-11	6.38e-09	15.7112	DOWN	EPHB6
-1.72168	3.88607	-11.7913	3.96e-11	7.07e-09	15.6329	DOWN	CTTNBP2
-2.01882	2.19634	-11.8854	3.39e-11	6.27e-09	15.6244	DOWN	RAMP2-AS1
-2.91636	2.16057	-11.9383	3.11e-11	5.81e-09	15.6085	DOWN	RP11-31F19.1
2.39749	5.16758	11.7874	3.99e-11	7.07e-09	15.5934	UP	CXCL14
-1.33716	4.37598	-11.7698	4.11e-11	7.2e-09	15.5787	DOWN	BAIAP2
-1.12169	7.04676	-11.8093	3.85e-11	6.96e-09	15.5715	DOWN	GABARAPL1
-3.6759	3.86399	-11.7475	4.26e-11	7.4e-09	15.5548	DOWN	VIT
1.65687	4.3697	11.7163	4.49e-11	7.64e-09	15.4962	UP	MFAP2
-1.48466	7.53326	-11.7369	4.34e-11	7.46e-09	15.4518	DOWN	CD34
-3.58792	5.69207	-11.6825	4.75e-11	7.93e-09	15.4159	DOWN	ATP1A2
-1.7408	9.86301	-11.6855	4.73e-11	7.93e-09	15.3851	DOWN	GLUL
1.27495	4.58718	11.6266	5.22e-11	8.63e-09	15.3322	UP	ARHGAP22
1.306	4.2994	11.5994	5.46e-11	8.86e-09	15.3	UP	CD248
2.40123	3.81345	11.5852	5.59e-11	8.91e-09	15.2955	UP	HAPLN3
-2.20857	7.8167	-11.6167	5.3e-11	8.69e-09	15.2522	DOWN	NDRG2
-2.38057	6.04408	-11.5742	5.7e-11	8.99e-09	15.1986	DOWN	CA3
1.09678	4.25457	11.5359	6.08e-11	9.41e-09	15.1931	UP	PDIA5
2.55654	5.58219	11.5536	5.9e-11	9.22e-09	15.187	UP	FST
1.95616	4.48532	11.4889	6.58e-11	9.85e-09	15.1143	UP	FAM20A
1.1378	6.34838	11.5312	6.12e-11	9.41e-09	15.1079	UP	GPX8
1.83705	9.64558	11.5174	6.27e-11	9.55e-09	15.0981	UP	ACTA2
2.65738	3.92917	11.4613	6.89e-11	1.01e-08	15.0896	UP	FGF1
1.64187	3.70783	11.4352	7.2e-11	1.02e-08	15.045	UP	TSPAN15
-1.33129	8.63574	-11.4806	6.67e-11	9.9e-09	15.0247	DOWN	METTL7A
1.58589	4.90433	11.449	7.04e-11	1.02e-08	15.0215	UP	GUCY1B3
1.13441	6.63986	11.4669	6.83e-11	1e-08	14.9946	UP	ARHGEF17
1.57485	5.50005	11.4258	7.32e-11	1.02e-08	14.9553	UP	AGRN
2.70483	3.89112	11.3737	8e-11	1.09e-08	14.943	UP	C12orf75
-2.37807	5.58078	-11.4045	7.59e-11	1.05e-08	14.9255	DOWN	C6
1.0492	4.08615	11.339	8.48e-11	1.15e-08	14.8666	UP	FHL3
-4.71389	4.78496	-11.3255	8.68e-11	1.17e-08	14.8611	DOWN	COCH
-2.27598	1.99362	-11.439	7.16e-11	1.02e-08	14.8521	DOWN	EXTL1
1.65204	3.63889	11.2817	9.36e-11	1.24e-08	14.7871	UP	ZNF469
2.31666	7.04986	11.3111	8.9e-11	1.19e-08	14.7319	UP	OGN
6.03142	4.95834	11.2483	9.91e-11	1.29e-08	14.726	UP	HBB
-2.55488	6.48663	-11.2477	9.92e-11	1.29e-08	14.6303	DOWN	SCD
2.0728	3.40877	11.1814	1.11e-10	1.39e-08	14.6175	UP	LZTS1
1.59421	8.67708	11.237	1.01e-10	1.3e-08	14.6057	UP	COL5A2
-1.29542	3.92917	-11.1744	1.13e-10	1.39e-08	14.5919	DOWN	SLC25A27
-3.77979	3.79981	-11.1649	1.14e-10	1.39e-08	14.5868	DOWN	CNTFR
-1.24593	6.35477	-11.2256	1.03e-10	1.32e-08	14.5807	DOWN	PON2
-2.33001	4.91851	-11.1732	1.13e-10	1.39e-08	14.5562	DOWN	PKP2
-2.45396	1.93031	-11.2717	9.52e-11	1.25e-08	14.5421	DOWN	RP11-747H7.3
-1.82576	5.68272	-11.167	1.14e-10	1.39e-08	14.5016	DOWN	TMEM100
2.25572	5.98476	11.1475	1.18e-10	1.42e-08	14.4683	UP	FAP
1.69453	4.08565	11.0773	1.33e-10	1.56e-08	14.4248	UP	AC068491.1
3.73547	4.6486	11.0588	1.37e-10	1.6e-08	14.4019	UP	RGS4
-1.92461	4.75785	-11.0787	1.33e-10	1.56e-08	14.3927	DOWN	NOSTRIN
1.21222	8.4322	11.1159	1.24e-10	1.49e-08	14.3917	UP	COL18A1
-4.08519	1.66152	-11.4446	7.09e-11	1.02e-08	14.3901	DOWN	LINC00844
3.21018	3.88182	11.0342	1.43e-10	1.65e-08	14.3675	UP	MAP3K7CL
-1.85016	7.01955	-11.0874	1.31e-10	1.56e-08	14.337	DOWN	RPS6KA2
-1.70984	3.82655	-10.9993	1.52e-10	1.74e-08	14.2975	DOWN	PRIMA1
-1.88492	2.25499	-10.9872	1.56e-10	1.77e-08	14.2074	DOWN	RIC3
-1.7779	3.67679	-10.9247	1.74e-10	1.95e-08	14.1736	DOWN	GATA5
2.82022	1.53153	11.1907	1.09e-10	1.39e-08	14.1539	UP	APBA2
2.71259	3.4165	10.8626	1.94e-10	2.11e-08	14.0699	UP	DIO2
1.07422	5.82972	10.8794	1.88e-10	2.07e-08	13.9841	UP	DDAH1
-2.21844	5.66873	-10.8494	1.98e-10	2.15e-08	13.9498	DOWN	NQO1
5.05109	2.36722	11.057	1.38e-10	1.6e-08	13.9058	UP	LRRC15
4.84536	2.84061	10.9094	1.78e-10	1.99e-08	13.896	UP	STMN2
3.38046	4.14044	10.7547	2.34e-10	2.52e-08	13.8814	UP	MFAP5
-2.91772	4.16466	-10.6999	2.58e-10	2.72e-08	13.7759	DOWN	ERBB3
-1.2333	9.11637	-10.7527	2.35e-10	2.52e-08	13.7551	DOWN	NEAT1
6.76635	-1.93221	13.9615	1.36e-12	5.9e-10	13.7495	UP	PRND
-1.92792	9.21131	-10.7056	2.56e-10	2.71e-08	13.6721	DOWN	SERPINA3
1.30362	6.05743	10.6912	2.62e-10	2.74e-08	13.6435	UP	LMO7
-1.17209	6.93454	-10.6863	2.65e-10	2.75e-08	13.6198	DOWN	LIFR
1.27723	6.73998	10.666	2.74e-10	2.82e-08	13.5864	UP	CERCAM
2.0976	3.94932	10.5808	3.19e-10	3.13e-08	13.5644	UP	MYO10
1.76653	5.37556	10.612	3.02e-10	3.03e-08	13.5338	UP	FLNC
2.61541	6.46492	10.617	2.99e-10	3.02e-08	13.5179	UP	FNDC1
-1.94536	6.79439	-10.6243	2.95e-10	3.02e-08	13.5139	DOWN	SREBF1
1.28987	8.14044	10.6177	2.99e-10	3.02e-08	13.5019	UP	MYO1D
4.62063	6.93283	10.5904	3.14e-10	3.1e-08	13.4966	UP	SPP1
-1.71537	3.65604	-10.5234	3.54e-10	3.43e-08	13.4668	DOWN	PHYHD1
2.03892	7.0071	10.5943	3.12e-10	3.1e-08	13.4605	UP	FCGR3A
2.106	1.46402	10.6656	2.74e-10	2.82e-08	13.4155	UP	WSCD2
-1.94269	7.80162	-10.5703	3.25e-10	3.17e-08	13.4146	DOWN	SCARA5
-2.64883	2.00061	-10.5197	3.56e-10	3.44e-08	13.3205	DOWN	EPHB1
1.32188	8.15101	10.5047	3.66e-10	3.51e-08	13.2967	UP	PRSS23
-2.99479	2.26777	-10.4697	3.9e-10	3.66e-08	13.2767	DOWN	CHST9
-2.62987	3.9296	-10.4124	4.32e-10	3.96e-08	13.2686	DOWN	ACADL
2.44189	7.61964	10.4759	3.86e-10	3.64e-08	13.2456	UP	SERPINE1
-1.86258	5.38974	-10.4226	4.24e-10	3.92e-08	13.1863	DOWN	CBS
-1.5033	5.66593	-10.4116	4.33e-10	3.96e-08	13.148	DOWN	PRKAR2B
-3.19359	3.31632	-10.3316	5.01e-10	4.53e-08	13.1369	DOWN	ALDH3A1
4.51354	1.31559	10.8812	1.87e-10	2.07e-08	13.115	UP	GPR68
-1.34092	3.72642	-10.3261	5.06e-10	4.54e-08	13.1044	DOWN	AMY2B
-2.40559	4.75465	-10.28	5.5e-10	4.85e-08	12.9735	DOWN	VIPR1
-1.33206	6.36677	-10.3246	5.07e-10	4.54e-08	12.9664	DOWN	ECHDC2
-1.52756	3.98564	-10.2504	5.81e-10	5.02e-08	12.9536	DOWN	GPRC5A
-1.03332	6.78583	-10.3058	5.25e-10	4.67e-08	12.9251	DOWN	ATP1B1
-1.80328	5.71048	-10.2619	5.69e-10	4.96e-08	12.8748	DOWN	NDRG4
3.07657	4.41366	10.1909	6.48e-10	5.51e-08	12.8559	UP	SYT12
-1.6303	7.11622	-10.2621	5.68e-10	4.96e-08	12.8459	DOWN	ALDH2
-1.47423	7.12919	-10.2567	5.74e-10	4.98e-08	12.8351	DOWN	ALDH1A1
2.498	3.39023	10.0912	7.78e-10	6.34e-08	12.7045	UP	PYCR1
1.22711	7.36793	10.1858	6.54e-10	5.54e-08	12.7033	UP	STK38L
-2.426	7.71178	-10.1686	6.75e-10	5.69e-08	12.6767	DOWN	AKR1C2
1.872	4.15253	10.0996	7.66e-10	6.3e-08	12.6755	UP	WISP1
1.5933	4.39471	10.0924	7.76e-10	6.34e-08	12.6394	UP	PTGER4
-3.24249	7.02605	-10.1309	7.23e-10	6.04e-08	12.6182	DOWN	CPAMD8
-1.20609	5.76856	-10.1212	7.36e-10	6.12e-08	12.6028	DOWN	SLC48A1
-2.04963	5.3376	-10.0449	8.48e-10	6.81e-08	12.4936	DOWN	BMX
-2.37303	9.89956	-10.0484	8.42e-10	6.8e-08	12.4734	DOWN	ADH1B
1.23837	4.94655	10.0253	8.79e-10	7e-08	12.4694	UP	VEGFA
-1.15182	11.1624	-10.0095	9.05e-10	7.18e-08	12.4169	DOWN	SPARCL1
2.1276	4.14799	9.95091	1.01e-09	7.79e-08	12.4049	UP	CHSY3
1.62351	6.67867	9.99854	9.24e-10	7.27e-08	12.3581	UP	NR2F2
-1.31187	6.82341	-9.9978	9.25e-10	7.27e-08	12.351	DOWN	MXI1
2.25736	3.13676	9.89541	1.12e-09	8.49e-08	12.3478	UP	ARNTL2
6.09362	-1.30514	12.1949	2.05e-11	4.18e-09	12.3356	UP	AC093850.2
2.29728	3.74022	9.89692	1.12e-09	8.49e-08	12.3323	UP	LBH
-3.03709	5.76821	-9.95226	1.01e-09	7.79e-08	12.3208	DOWN	ANGPTL7
1.97277	3.42743	9.88306	1.15e-09	8.59e-08	12.316	UP	CREB3L1
-1.39354	5.90076	-9.96203	9.89e-10	7.73e-08	12.3013	DOWN	IRS2
1.56705	10.0647	9.94866	1.01e-09	7.79e-08	12.2873	UP	CD74
-1.18697	3.85473	-9.88235	1.15e-09	8.59e-08	12.2756	DOWN	CHKA
-1.23874	3.32697	-9.84788	1.22e-09	8.93e-08	12.2451	DOWN	FAM5C
-1.23045	13.1814	-9.87274	1.17e-09	8.71e-08	12.184	DOWN	TIMP3
-3.60235	5.63452	-9.86254	1.19e-09	8.74e-08	12.1742	DOWN	FGFBP2
-1.70545	4.97416	-9.86143	1.19e-09	8.74e-08	12.1631	DOWN	ST3GAL5
-1.54676	6.23161	-9.8915	1.13e-09	8.52e-08	12.1603	DOWN	WASF3
-1.43832	5.28081	-9.86777	1.18e-09	8.72e-08	12.1512	DOWN	RAI2
-2.29707	6.78044	-9.86758	1.18e-09	8.72e-08	12.1133	DOWN	MASP1
-2.67711	5.25598	-9.8257	1.28e-09	9.24e-08	12.1006	DOWN	KLF15
2.32836	5.56064	9.82305	1.28e-09	9.24e-08	12.0758	UP	FHL2
2.58274	1.80554	9.82343	1.28e-09	9.24e-08	12.0664	UP	FCGR1B
3.94072	2.90171	9.75228	1.47e-09	1.04e-07	12.044	UP	H19
1.82581	4.30802	9.76792	1.42e-09	1.02e-07	12.042	UP	KCNE4
-3.56348	0.813724	-10.1057	7.58e-10	6.26e-08	11.9696	DOWN	RP11-100L22.1
1.40911	8.11948	9.79292	1.36e-09	9.74e-08	11.967	UP	MYL9
-1.30755	4.4481	-9.73186	1.52e-09	1.06e-07	11.9477	DOWN	ABCA5
1.28258	4.62382	9.73042	1.53e-09	1.06e-07	11.9348	UP	LGI2
2.00445	5.99838	9.74677	1.48e-09	1.05e-07	11.902	UP	MRVI1
2.09595	3.49673	9.65968	1.75e-09	1.19e-07	11.8964	UP	CDKN2B
-1.25544	6.75412	-9.74438	1.49e-09	1.05e-07	11.8688	DOWN	TMOD1
1.76545	7.08785	9.71638	1.57e-09	1.09e-07	11.8183	UP	CD93
-2.2315	4.09785	-9.63327	1.84e-09	1.23e-07	11.8067	DOWN	RP11-438E5.1
1.1496	6.7448	9.703	1.61e-09	1.1e-07	11.7903	UP	ITGA11
-2.08727	2.61877	-9.58206	2.03e-09	1.32e-07	11.7653	DOWN	LINC00092
-3.05464	8.78056	-9.6682	1.72e-09	1.18e-07	11.7375	DOWN	PDK4
6.56843	1.27548	10.4637	3.94e-10	3.68e-08	11.7256	UP	COL10A1
-2.56383	4.42627	-9.57774	2.04e-09	1.32e-07	11.685	DOWN	CADM2
-1.33098	12.262	-9.60101	1.95e-09	1.28e-07	11.655	DOWN	GSN
5.92629	0.339525	10.9586	1.64e-10	1.85e-08	11.65	UP	ESM1
-1.01714	8.6964	-9.61603	1.9e-09	1.26e-07	11.6325	DOWN	BNIP3L
1.17498	4.69418	9.56894	2.08e-09	1.34e-07	11.6177	UP	GPR153
-1.22848	5.14788	-9.58066	2.03e-09	1.32e-07	11.606	DOWN	IFT122
-1.39767	5.49118	-9.58725	2.01e-09	1.31e-07	11.6016	DOWN	LGI4
-2.53202	1.77414	-9.54168	2.19e-09	1.4e-07	11.579	DOWN	ZDHHC11B
-2.04043	4.70023	-9.53606	2.21e-09	1.41e-07	11.5684	DOWN	C2orf88
-1.13608	4.94997	-9.54695	2.17e-09	1.39e-07	11.552	DOWN	MYH14
2.3343	3.14174	9.45392	2.59e-09	1.58e-07	11.5239	UP	WFDC1
1.30857	5.02365	9.52712	2.25e-09	1.42e-07	11.5159	UP	NEK6
-1.92039	4.45918	-9.49682	2.38e-09	1.49e-07	11.5087	DOWN	SLC16A9
-2.74674	1.62389	-9.52899	2.24e-09	1.42e-07	11.504	DOWN	AC009531.2
1.93921	3.09447	9.44021	2.66e-09	1.6e-07	11.4957	UP	FJX1
-1.68225	4.14401	-9.47318	2.5e-09	1.54e-07	11.4823	DOWN	GPR83
3.1275	2.34629	9.44237	2.65e-09	1.6e-07	11.4523	UP	ADAM12
3.68763	2.12101	9.48826	2.42e-09	1.51e-07	11.4469	UP	CRABP2
1.58487	7.56442	9.51796	2.29e-09	1.44e-07	11.4329	UP	FGF7
1.67957	1.49705	9.46202	2.55e-09	1.56e-07	11.4187	UP	ARSI
-1.05165	3.45963	-9.41553	2.79e-09	1.68e-07	11.4154	DOWN	ST6GALNAC2
1.8579	5.39176	9.46215	2.55e-09	1.56e-07	11.3782	UP	SYTL2
-1.18893	4.13502	-9.4017	2.86e-09	1.7e-07	11.3357	DOWN	EGLN3
-4.86892	2.18266	-9.48191	2.45e-09	1.52e-07	11.3333	DOWN	HS6ST2
-2.27636	4.66544	-9.40943	2.82e-09	1.68e-07	11.3315	DOWN	SLC16A12
-1.71665	8.24597	-9.43977	2.66e-09	1.6e-07	11.2851	DOWN	TXNRD1
-1.39427	4.02718	-9.34353	3.21e-09	1.86e-07	11.2355	DOWN	GPR64
-1.76859	6.98047	-9.41243	2.81e-09	1.68e-07	11.2268	DOWN	CLDN11
4.75889	3.00879	9.31601	3.38e-09	1.93e-07	11.2103	UP	COL11A1
1.73693	6.33319	9.39211	2.92e-09	1.72e-07	11.1989	UP	PDLIM7
-1.14392	8.04374	-9.39722	2.89e-09	1.71e-07	11.1984	DOWN	ABLIM1
-2.56044	6.59288	-9.38557	2.96e-09	1.74e-07	11.1888	DOWN	PKHD1L1
-1.32897	5.34088	-9.36294	3.09e-09	1.8e-07	11.172	DOWN	PDE3B
-1.07908	7.3121	-9.38471	2.96e-09	1.74e-07	11.1684	DOWN	ALDH3A2
2.23443	1.6168	9.32823	3.3e-09	1.89e-07	11.1672	UP	TBXA2R
3.89496	1.94727	9.33692	3.25e-09	1.87e-07	11.1076	UP	ANGPT2
1.34087	7.39067	9.35001	3.17e-09	1.84e-07	11.1022	UP	CPXM2
-1.88993	4.34711	-9.284	3.6e-09	2.04e-07	11.102	DOWN	CHST7
-1.39976	2.16412	-9.22354	4.05e-09	2.27e-07	11.0816	DOWN	CACNA2D3
2.44546	7.8673	9.33112	3.28e-09	1.89e-07	11.0724	UP	HLA-DPA1
2.22852	3.28668	9.21907	4.09e-09	2.27e-07	11.0679	UP	CGREF1
-1.70435	2.20956	-9.2113	4.15e-09	2.29e-07	11.0574	DOWN	C8orf49
-1.61295	7.0296	-9.3256	3.32e-09	1.9e-07	11.0546	DOWN	ITM2A
-2.83828	0.681597	-9.48688	2.43e-09	1.51e-07	11.0313	DOWN	ASTN1
-1.06619	4.47289	-9.2507	3.84e-09	2.17e-07	11.0092	DOWN	BAMBI
-1.03096	4.0305	-9.22281	4.06e-09	2.27e-07	10.9928	DOWN	CCDC84
1.52443	3.72452	9.20196	4.23e-09	2.32e-07	10.9912	UP	RUNX2
2.98418	3.87694	9.18676	4.35e-09	2.35e-07	10.9873	UP	KRT18
1.41546	4.72281	9.21751	4.1e-09	2.27e-07	10.9342	UP	PCDH18
-1.6569	2.03947	-9.14968	4.68e-09	2.5e-07	10.9308	DOWN	LRFN5
-1.67827	8.40962	-9.24983	3.85e-09	2.17e-07	10.9127	DOWN	AKR1C1
-3.99973	5.93776	-9.19966	4.24e-09	2.32e-07	10.8865	DOWN	PPP1R1B
1.29069	5.61507	9.21594	4.11e-09	2.27e-07	10.8702	UP	RAI14
1.47234	4.11452	9.15726	4.61e-09	2.47e-07	10.8692	UP	NCALD
1.8466	4.67839	9.16601	4.53e-09	2.44e-07	10.8471	UP	TNFAIP6
1.50212	6.35283	9.19914	4.25e-09	2.32e-07	10.8142	UP	LRRC32
-1.34317	7.00006	-9.19143	4.31e-09	2.35e-07	10.7871	DOWN	RHOU
-1.71048	3.03819	-9.06818	5.5e-09	2.88e-07	10.7755	DOWN	ST6GALNAC3
-1.04771	6.94834	-9.18274	4.39e-09	2.37e-07	10.7685	DOWN	ELL2
2.53249	1.23081	9.18669	4.35e-09	2.35e-07	10.7664	UP	SLC44A3
-1.29561	4.86695	-9.11917	4.97e-09	2.63e-07	10.7208	DOWN	ADAMTS15
-1.83958	4.43766	-9.09062	5.26e-09	2.78e-07	10.7122	DOWN	SYTL4
-1.23935	4.22113	-9.07765	5.4e-09	2.84e-07	10.6914	DOWN	KCNIP3
1.21633	6.94173	9.12575	4.91e-09	2.61e-07	10.657	UP	FBLIM1
-1.13747	6.95953	-9.11872	4.98e-09	2.63e-07	10.6411	DOWN	BCL6
1.75112	4.35474	9.04871	5.71e-09	2.96e-07	10.6402	UP	KCNMB1
3.31115	2.27602	9.00251	6.26e-09	3.21e-07	10.6176	UP	FOXS1
4.39285	0.0963144	9.73821	1.51e-09	1.05e-07	10.5284	UP	S1PR5
-1.47927	2.60079	-8.92001	7.38e-09	3.69e-07	10.5008	DOWN	CTA-204B4.2
-1.50499	3.04173	-8.91926	7.39e-09	3.69e-07	10.4805	DOWN	FAM221A
-2.69161	3.33098	-8.90762	7.56e-09	3.76e-07	10.4596	DOWN	RP4-663N10.1
-2.3691	4.36732	-8.94791	6.98e-09	3.54e-07	10.4494	DOWN	TRHDE
1.12205	6.48672	9.01889	6.06e-09	3.12e-07	10.4467	UP	CNN2
1.18783	6.41222	9.01555	6.1e-09	3.13e-07	10.442	UP	ANO1
-1.44356	5.2699	-8.9861	6.47e-09	3.3e-07	10.4287	DOWN	ANXA3
1.62064	4.46766	8.94652	7e-09	3.54e-07	10.4218	UP	DOCK10
2.35104	4.76762	8.93138	7.21e-09	3.63e-07	10.3875	UP	TNFRSF12A
-2.52271	3.73105	-8.86769	8.19e-09	3.99e-07	10.3472	DOWN	RP11-63E9.1
1.2547	3.92484	8.87325	8.1e-09	3.96e-07	10.3161	UP	SLC7A1
1.05622	7.03998	8.94356	7.04e-09	3.55e-07	10.2892	UP	PLOD1
5.01575	-2.28467	10.4993	3.7e-10	3.53e-08	10.2779	UP	TNFSF18
1.38789	3.94846	8.83906	8.67e-09	4.17e-07	10.2486	UP	PGF
2.8267	0.146291	9.21628	4.11e-09	2.27e-07	10.2315	UP	KCNJ15
-1.04853	2.84677	-8.78028	9.76e-09	4.59e-07	10.2114	DOWN	RP11-15H20.5
2.32992	8.57904	8.89292	7.79e-09	3.83e-07	10.2009	UP	MYH11
-1.60038	3.83622	-8.80732	9.24e-09	4.4e-07	10.1951	DOWN	NCAM1
-1.16749	4.85906	-8.85811	8.35e-09	4.05e-07	10.1944	DOWN	PCYT2
1.93583	1.75497	8.77834	9.8e-09	4.6e-07	10.1833	UP	GALNT3
2.26979	3.22667	8.76025	1.02e-08	4.73e-07	10.1687	UP	AL589743.1
1.79261	4.41894	8.81068	9.18e-09	4.38e-07	10.1584	UP	ALDH1B1
-1.25186	7.68406	-8.86207	8.28e-09	4.03e-07	10.1259	DOWN	PTPRS
-1.34366	6.24221	-8.85617	8.38e-09	4.05e-07	10.1223	DOWN	CDO1
6.86456	-0.991679	10.0339	8.65e-10	6.92e-08	10.0974	UP	PLEKHS1
1.3909	6.17369	8.83354	8.77e-09	4.21e-07	10.0815	UP	AFAP1
3.10219	1.49587	8.79508	9.47e-09	4.48e-07	10.0806	UP	FAM83D
-2.01902	6.28835	-8.79862	9.41e-09	4.46e-07	10.0132	DOWN	TMEM56
2.05327	5.43503	8.77538	9.86e-09	4.61e-07	10.0116	UP	NTM
-1.49668	2.68	-8.65657	1.25e-08	5.62e-07	9.97643	DOWN	TRIM16L
-1.11257	5.2464	-8.76329	1.01e-08	4.71e-07	9.97323	DOWN	AFAP1L1
4.92082	-2.25477	10.2144	6.2e-10	5.3e-08	9.95316	UP	CCIN
-1.35247	9.31681	-8.73499	1.07e-08	4.94e-07	9.8871	DOWN	MATN2
1.8889	4.16234	8.65793	1.25e-08	5.62e-07	9.87374	UP	TLR7
2.33589	5.24792	8.69359	1.16e-08	5.3e-07	9.86679	UP	PHLDA1
1.89352	1.46204	8.62589	1.33e-08	5.95e-07	9.85226	UP	TNFSF4
-1.47503	6.57639	-8.71158	1.12e-08	5.15e-07	9.8216	DOWN	DHCR24
4.09975	3.07203	8.57191	1.49e-08	6.49e-07	9.81619	UP	CHRDL2
-1.62313	5.1347	-8.65644	1.25e-08	5.62e-07	9.77128	DOWN	RBP1
-1.5697	6.6755	-8.67811	1.2e-08	5.42e-07	9.7523	DOWN	LAMC3
-1.05484	7.23901	-8.68035	1.19e-08	5.41e-07	9.75114	DOWN	ST3GAL1
-2.02941	3.80241	-8.572	1.49e-08	6.49e-07	9.72963	DOWN	SEBOX
2.54764	2.16784	8.51507	1.67e-08	7.1e-07	9.69318	UP	GPR88
1.14192	3.77881	8.55557	1.54e-08	6.65e-07	9.68341	UP	DOK5
1.45164	3.65729	8.54405	1.58e-08	6.79e-07	9.67907	UP	HIC1
-1.13124	8.30742	-8.63652	1.31e-08	5.84e-07	9.67012	DOWN	ZFAND5
-2.42247	3.83407	-8.53678	1.6e-08	6.87e-07	9.66685	DOWN	CSDC2
-2.12798	4.03849	-8.53601	1.6e-08	6.87e-07	9.63593	DOWN	P2RY14
-2.70254	7.77963	-8.61008	1.38e-08	6.09e-07	9.61661	DOWN	WISP2
-3.56715	1.10028	-8.61986	1.35e-08	6.01e-07	9.61066	DOWN	LYPD6
-1.73782	3.13486	-8.4844	1.78e-08	7.47e-07	9.60525	DOWN	SLC15A2
-1.02909	6.74793	-8.6026	1.4e-08	6.16e-07	9.5917	DOWN	NFYB
-1.03098	6.34648	-8.59479	1.42e-08	6.25e-07	9.58087	DOWN	ITGA10
2.0138	10.631	8.56747	1.5e-08	6.54e-07	9.56378	UP	LUM
2.15946	2.03174	8.44791	1.92e-08	7.95e-07	9.56131	UP	TENM4
-1.55264	4.14269	-8.50218	1.72e-08	7.27e-07	9.53952	DOWN	IRX3
1.20273	5.55424	8.55757	1.53e-08	6.64e-07	9.53738	UP	PAWR
-1.90975	6.84823	-8.56008	1.53e-08	6.62e-07	9.50976	DOWN	PLIN2
-1.5581	2.4603	-8.41414	2.06e-08	8.44e-07	9.49855	DOWN	CYP4F12
-1.4064	5.72887	-8.52928	1.62e-08	6.95e-07	9.46935	DOWN	SHC4
-1.95754	6.38744	-8.52537	1.64e-08	6.98e-07	9.44639	DOWN	HAND2
-2.34323	5.05932	-8.4831	1.79e-08	7.47e-07	9.43902	DOWN	IRF6
1.10149	4.88628	8.48643	1.77e-08	7.45e-07	9.43341	UP	SPSB1
4.84815	-1.90346	9.70406	1.61e-09	1.1e-07	9.42686	UP	RP11-600K15.1
-1.10909	6.32836	-8.51532	1.67e-08	7.1e-07	9.41708	DOWN	BTBD3
1.03371	2.62885	8.37587	2.23e-08	9.05e-07	9.41057	UP	SRD5A1
-1.58248	3.88358	-8.42385	2.02e-08	8.3e-07	9.40581	DOWN	HPD
-1.31289	8.78036	-8.48978	1.76e-08	7.42e-07	9.3726	DOWN	SUN2
-1.79598	2.94958	-8.36184	2.29e-08	9.28e-07	9.36796	DOWN	CHADL
-1.4201	3.81678	-8.39697	2.13e-08	8.69e-07	9.35401	DOWN	PRRG4
1.17107	5.04392	8.44305	1.94e-08	8.01e-07	9.33239	UP	BTN3A1
-2.653	1.65036	-8.35569	2.32e-08	9.35e-07	9.33018	DOWN	CXXC4
1.11433	7.20767	8.4635	1.86e-08	7.74e-07	9.30277	UP	MYOF
1.74072	2.82525	8.3198	2.5e-08	9.93e-07	9.29341	UP	GBP5
2.22929	1.88051	8.31715	2.51e-08	9.94e-07	9.28796	UP	CDKN2A
-1.12473	5.96648	-8.43599	1.97e-08	8.11e-07	9.26156	DOWN	GSTM3
1.28163	4.41656	8.37259	2.24e-08	9.09e-07	9.24388	UP	CASP1
1.28048	6.175	8.40303	2.11e-08	8.6e-07	9.19088	UP	GLIS2
2.12984	2.44988	8.22549	3.04e-08	1.17e-06	9.12142	UP	CCR5
1.44937	5.64944	8.348	2.36e-08	9.48e-07	9.10002	UP	CXCL16
2.06365	5.28417	8.31771	2.51e-08	9.94e-07	9.07591	UP	PLAU
-1.56986	2.64714	-8.20887	3.15e-08	1.21e-06	9.07063	DOWN	KCTD4
1.83922	6.16941	8.34094	2.39e-08	9.57e-07	9.06966	UP	CNN1
1.1886	4.19402	8.26624	2.79e-08	1.09e-06	9.0413	UP	SIPA1L2
1.57447	4.23689	8.25089	2.89e-08	1.12e-06	9.01553	UP	ELTD1
1.54433	2.06631	8.15122	3.55e-08	1.33e-06	8.97154	UP	ZMYND15
-1.55185	4.64919	-8.25278	2.87e-08	1.12e-06	8.97105	DOWN	PAX7
-1.53727	7.11355	-8.28523	2.69e-08	1.05e-06	8.92978	DOWN	TGFBR3
2.12672	2.92793	8.14016	3.64e-08	1.35e-06	8.9246	UP	ITIH3
2.24925	2.64714	8.12983	3.72e-08	1.38e-06	8.92025	UP	P4HA3
1.6445	2.52586	8.12008	3.79e-08	1.4e-06	8.89792	UP	SLC6A9
1.58176	4.21307	8.19365	3.25e-08	1.24e-06	8.89687	UP	ADAM19
3.40455	4.66098	8.17759	3.36e-08	1.27e-06	8.89004	UP	GAP43
1.48402	4.16998	8.18345	3.32e-08	1.26e-06	8.87763	UP	CYFIP2
1.70417	2.29275	8.08539	4.08e-08	1.49e-06	8.83516	UP	FHOD3
1.91587	3.39748	8.11222	3.86e-08	1.42e-06	8.82124	UP	AP000525.9
-1.19606	7.1817	-8.23255	3e-08	1.16e-06	8.81648	DOWN	NEGR1
-1.36337	4.85054	-8.17316	3.39e-08	1.28e-06	8.78019	DOWN	ANGPTL5
-1.34363	2.51703	-8.05801	4.32e-08	1.55e-06	8.76401	DOWN	PPIL6
-1.36326	2.34459	-8.03367	4.55e-08	1.61e-06	8.72216	DOWN	SERPINF2
-2.6372	2.21563	-8.0293	4.59e-08	1.62e-06	8.72144	DOWN	RP3-462E2.3
-2.02094	4.54623	-8.11602	3.83e-08	1.41e-06	8.70526	DOWN	RIMS4
1.23867	6.2288	8.16317	3.47e-08	1.3e-06	8.68261	UP	CSPG4
1.38595	5.5363	8.14491	3.6e-08	1.34e-06	8.67606	UP	SCARF2
1.66109	2.52797	8.01003	4.78e-08	1.67e-06	8.66929	UP	COL7A1
3.1886	3.03242	8.00655	4.82e-08	1.67e-06	8.66331	UP	CA12
1.12282	6.54677	8.15658	3.51e-08	1.32e-06	8.66057	UP	RGS3
-1.71336	2.58326	-8.00638	4.82e-08	1.67e-06	8.65711	DOWN	CPNE5
-2.91374	4.43574	-8.06554	4.25e-08	1.54e-06	8.64504	DOWN	PRLR
3.99271	2.20193	8.005	4.83e-08	1.68e-06	8.63257	UP	APLN
1.77426	3.71701	8.03264	4.56e-08	1.61e-06	8.61702	UP	CIITA
1.36328	4.20015	8.05365	4.36e-08	1.56e-06	8.59743	UP	HSD3B7
-1.68769	1.94182	-7.96401	5.27e-08	1.81e-06	8.58813	DOWN	CTH
1.81051	5.63752	8.09062	4.04e-08	1.48e-06	8.56463	UP	ENPP2
2.4505	0.61484	8.07856	4.14e-08	1.51e-06	8.5459	UP	PGBD5
1.07294	4.56647	8.04749	4.42e-08	1.58e-06	8.53795	UP	NLRC5
6.56042	-2.16314	8.92666	7.28e-09	3.65e-07	8.52835	UP	CBLN4
1.44994	7.12842	8.06546	4.26e-08	1.54e-06	8.46353	UP	GEM
-1.34221	3.51964	-7.95772	5.34e-08	1.83e-06	8.46249	DOWN	RNF157
2.79554	2.05358	7.90495	5.98e-08	2e-06	8.45814	UP	VMO1
1.72197	5.78678	8.03899	4.5e-08	1.6e-06	8.44358	UP	LSP1
3.08029	1.3539	7.9409	5.54e-08	1.88e-06	8.43115	UP	SEZ6L2
1.03899	8.36119	8.04094	4.48e-08	1.6e-06	8.41838	UP	TPM2
-2.37554	4.61521	-7.97495	5.15e-08	1.78e-06	8.41148	DOWN	MAPT
1.05105	7.44326	8.03921	4.5e-08	1.6e-06	8.40554	UP	JAG1
1.79269	2.60593	7.8838	6.25e-08	2.07e-06	8.40319	UP	SLN
-1.43435	8.78919	-8.02728	4.61e-08	1.62e-06	8.39537	DOWN	APCDD1
-1.05917	3.75683	-7.94039	5.54e-08	1.88e-06	8.39283	DOWN	NAP1L2
-1.50998	2.93688	-7.89515	6.1e-08	2.03e-06	8.39221	DOWN	PRCD
1.60104	3.98873	7.94137	5.53e-08	1.88e-06	8.38761	UP	CADM1
-1.15071	6.06596	-8.02173	4.67e-08	1.64e-06	8.38144	DOWN	TC2N
2.84737	2.3074	7.86102	6.57e-08	2.16e-06	8.37552	UP	RGS16
-1.02011	3.32209	-7.9038	5.99e-08	2e-06	8.36355	DOWN	TTC28-AS1
-2.20816	4.91082	-7.96365	5.28e-08	1.81e-06	8.35121	DOWN	DIO3OS
-2.17846	1.12876	-7.88571	6.23e-08	2.07e-06	8.34493	DOWN	RP11-21L23.2
1.6889	4.68238	7.94492	5.49e-08	1.87e-06	8.32463	UP	HLA-DOA
5.27168	-2.33079	8.87755	8.03e-09	3.94e-07	8.31727	UP	NXPH4
2.1541	2.73863	7.83548	6.93e-08	2.27e-06	8.3016	UP	ITGAL
3.50353	2.89413	7.81307	7.27e-08	2.37e-06	8.2712	UP	TMEM130
-1.46481	6.0581	-7.9567	5.36e-08	1.83e-06	8.24565	DOWN	CKB
1.82519	5.8287	7.92878	5.68e-08	1.92e-06	8.20725	UP	TNFSF13B
-1.44926	2.20522	-7.78292	7.76e-08	2.48e-06	8.20586	DOWN	RMST
-1.88492	5.4469	-7.91971	5.79e-08	1.95e-06	8.20541	DOWN	GPAM
-4.68015	0.960973	-7.96678	5.24e-08	1.81e-06	8.18827	DOWN	AQP7P1
-1.59539	3.16651	-7.79798	7.51e-08	2.44e-06	8.16576	DOWN	MAPK4
1.27009	3.05073	7.77923	7.82e-08	2.48e-06	8.135	UP	DLG2
-1.16088	6.26617	-7.90556	5.97e-08	2e-06	8.12593	DOWN	MECOM
-5.32194	-2.15959	-8.69954	1.15e-08	5.26e-07	8.0826	DOWN	RP11-552D4.1
-1.34157	2.88373	-7.73868	8.53e-08	2.68e-06	8.0627	DOWN	CCDC181
1.33751	7.45106	7.86318	6.54e-08	2.16e-06	8.0273	UP	SLIT3
-1.73661	1.21709	-7.70665	9.14e-08	2.84e-06	8.01653	DOWN	RP11-325F22.3
5.52735	-2.65692	8.68034	1.19e-08	5.41e-07	8.0071	UP	LY6H
-1.41587	8.20622	-7.84774	6.75e-08	2.22e-06	8.00009	DOWN	PLCXD3
1.34461	3.9387	7.75145	8.3e-08	2.62e-06	7.9779	UP	SLC24A3
1.76641	1.55843	7.65944	1.01e-07	3.08e-06	7.94444	UP	JAG2
-3.03261	3.21436	-7.67567	9.77e-08	3.01e-06	7.94171	DOWN	SORCS1
1.08251	5.06094	7.78978	7.65e-08	2.46e-06	7.93946	UP	PCDH12
-1.04155	3.8572	-7.73278	8.64e-08	2.71e-06	7.93477	DOWN	RPGR
-4.30924	-2.28972	-8.69487	1.16e-08	5.3e-07	7.93009	DOWN	CDH20
-1.34697	5.53156	-7.79686	7.53e-08	2.44e-06	7.92266	DOWN	ACACB
-1.22274	7.66122	-7.81188	7.29e-08	2.37e-06	7.91592	DOWN	NFIA
1.43305	7.44398	7.7943	7.57e-08	2.45e-06	7.87815	UP	LAMA4
1.38603	4.84902	7.74068	8.5e-08	2.67e-06	7.85823	UP	EHD3
4.3079	-2.06903	8.57521	1.48e-08	6.48e-07	7.84844	UP	FIBCD1
1.39396	3.5645	7.6655	9.99e-08	3.06e-06	7.83735	UP	MYOZ2
2.74037	0.322029	7.78058	7.8e-08	2.48e-06	7.83066	UP	SFTA1P
-2.40089	4.03422	-7.66687	9.96e-08	3.06e-06	7.81387	DOWN	KIF5C
1.90782	2.57093	7.58934	1.18e-07	3.47e-06	7.7858	UP	HCST
1.25254	5.31611	7.72418	8.8e-08	2.75e-06	7.781	UP	CDK6
-2.00387	2.5703	-7.58725	1.18e-07	3.48e-06	7.77708	DOWN	HMGCLL1
2.46668	1.29861	7.5553	1.27e-07	3.7e-06	7.68241	UP	GZMA
-5.22583	-2.51025	-8.45625	1.89e-08	7.84e-07	7.66215	DOWN	KRT8P15
1.61228	5.02702	7.64219	1.05e-07	3.17e-06	7.63389	UP	SGCD
1.10794	5.40342	7.65704	1.02e-07	3.09e-06	7.62524	UP	GBP1
1.57974	2.05354	7.50312	1.42e-07	4.07e-06	7.62349	UP	DIRAS1
4.00978	-0.0245196	7.86475	6.51e-08	2.15e-06	7.62055	UP	GIPC3
1.06841	5.45575	7.65009	1.03e-07	3.13e-06	7.60616	UP	CPE
-1.06034	3.72938	-7.57408	1.22e-07	3.56e-06	7.60542	DOWN	PLXNB3
-1.00542	4.13861	-7.58754	1.18e-07	3.48e-06	7.58435	DOWN	GCDH
-1.38228	4.55265	-7.59751	1.16e-07	3.44e-06	7.56889	DOWN	SLC19A2
1.40608	2.66447	7.4884	1.47e-07	4.15e-06	7.55022	UP	TMEM51
1.07458	6.67244	7.63825	1.06e-07	3.19e-06	7.53737	UP	AGT
4.01947	3.0559	7.46283	1.55e-07	4.36e-06	7.53449	UP	ADRA2A
1.06311	6.6044	7.63456	1.07e-07	3.2e-06	7.53005	UP	NT5E
-2.59954	3.40783	-7.49545	1.45e-07	4.11e-06	7.51587	DOWN	WIF1
-1.11242	6.53839	-7.62163	1.1e-07	3.28e-06	7.501	DOWN	GATA4
-1.38675	5.99506	-7.60843	1.13e-07	3.37e-06	7.48879	DOWN	PID1
1.10949	5.47506	7.59269	1.17e-07	3.47e-06	7.47967	UP	VASP
1.54514	4.13314	7.53042	1.34e-07	3.86e-06	7.47944	UP	COL13A1
3.44595	2.44189	7.41899	1.71e-07	4.76e-06	7.4496	UP	CDH6
-1.23241	4.34871	-7.53438	1.33e-07	3.83e-06	7.44793	DOWN	DCXR
1.49845	4.95511	7.55421	1.27e-07	3.7e-06	7.44344	UP	NREP
5.70369	-1.95626	8.16496	3.45e-08	1.3e-06	7.40622	UP	IL11
-1.00506	5.39326	-7.5502	1.28e-07	3.73e-06	7.3854	DOWN	SHE
1.29634	5.36291	7.54101	1.31e-07	3.79e-06	7.37692	UP	KDELR3
4.0232	2.5387	7.37121	1.9e-07	5.21e-06	7.34822	UP	PRSS35
-1.39599	8.75264	-7.53658	1.32e-07	3.82e-06	7.32639	DOWN	SAMHD1
1.76198	1.29971	7.36551	1.92e-07	5.26e-06	7.31729	UP	C3orf80
-1.21781	6.784	-7.53567	1.32e-07	3.83e-06	7.30933	DOWN	PTPRB
-2.7257	2.73429	-7.34534	2.01e-07	5.47e-06	7.25935	DOWN	SMTNL2
1.01825	6.11023	7.49147	1.46e-07	4.14e-06	7.22481	UP	SLC6A6
-1.10543	6.87421	-7.48816	1.47e-07	4.15e-06	7.20276	DOWN	FAXDC2
-2.15277	2.39872	-7.31217	2.16e-07	5.84e-06	7.20055	DOWN	FAM19A5
-6.3259	-1.09152	-7.95565	5.37e-08	1.83e-06	7.18398	DOWN	PNMT
-1.71535	6.34251	-7.46008	1.56e-07	4.38e-06	7.15479	DOWN	FASN
-4.59018	-1.54127	-8.01955	4.69e-08	1.64e-06	7.14745	DOWN	RP11-434D9.1
1.65716	2.11855	7.27587	2.34e-07	6.2e-06	7.13418	UP	ENTPD7
-2.5885	2.72638	-7.28607	2.29e-07	6.09e-06	7.12804	DOWN	LRP1B
1.32672	2.94791	7.30656	2.19e-07	5.88e-06	7.12385	UP	LY86
2.35616	2.4503	7.26929	2.38e-07	6.28e-06	7.11293	UP	ADAMTS12
-2.73874	3.7017	-7.3243	2.1e-07	5.71e-06	7.11192	DOWN	SLCO4A1
-3.2255	-0.775508	-7.70464	9.18e-08	2.85e-06	7.06802	DOWN	SHISA9
-4.91876	-0.468979	-7.78458	7.73e-08	2.48e-06	7.05548	DOWN	TTYH1
-1.04196	4.85607	-7.37723	1.87e-07	5.15e-06	7.04457	DOWN	EVA1C
1.38157	3.40897	7.29229	2.26e-07	6.02e-06	7.04021	UP	MDFI
-1.07984	7.4198	-7.40621	1.76e-07	4.88e-06	7.02079	DOWN	RBMS3
1.84764	3.1575	7.25761	2.44e-07	6.41e-06	7.00806	UP	LINC00152
2.95315	7.66382	7.39202	1.81e-07	5.01e-06	7.00453	UP	MXRA5
-2.02412	0.636818	-7.25519	2.45e-07	6.43e-06	6.99692	DOWN	GPR12
1.56569	6.9686	7.39283	1.81e-07	5.01e-06	6.99559	UP	FAT1
-1.14476	2.4514	-7.22486	2.62e-07	6.82e-06	6.9883	DOWN	CTD-2339L15.1
-1.16755	6.68568	-7.38516	1.84e-07	5.08e-06	6.97571	DOWN	TNFRSF19
1.26671	5.51225	7.35683	1.96e-07	5.35e-06	6.95774	UP	CYTH4
1.38729	4.31585	7.30506	2.2e-07	5.89e-06	6.95537	UP	PLAUR
-5.39221	-1.76884	-7.84755	6.76e-08	2.22e-06	6.90929	DOWN	CTD-2201G16.1
1.57407	2.53072	7.18167	2.89e-07	7.37e-06	6.89739	UP	CHST1
-1.59315	3.38446	-7.22345	2.63e-07	6.83e-06	6.8884	DOWN	COBL
-1.39605	5.79014	-7.33243	2.07e-07	5.62e-06	6.88564	DOWN	GPR133
1.66431	1.15865	7.16055	3.03e-07	7.67e-06	6.87804	UP	RASGEF1A
-1.64055	3.1726	-7.20428	2.75e-07	7.05e-06	6.87445	DOWN	ADHFE1
-3.03654	3.497	-7.18144	2.89e-07	7.37e-06	6.83237	DOWN	PLLP
2.10398	3.87816	7.21122	2.7e-07	6.97e-06	6.82846	UP	STEAP1
-1.08794	8.06691	-7.31247	2.16e-07	5.84e-06	6.81752	DOWN	FOXO3
-1.71206	1.38856	-7.12131	3.3e-07	8.16e-06	6.81027	DOWN	RP1-90J20.11
-2.23546	2.36731	-7.12863	3.25e-07	8.07e-06	6.80421	DOWN	BCO2
-2.8424	5.89255	-7.27763	2.33e-07	6.18e-06	6.79352	DOWN	LPL
3.81022	1.48585	7.1402	3.17e-07	7.92e-06	6.78452	UP	CXCL10
5.88455	-0.409987	7.68009	9.68e-08	2.99e-06	6.77971	UP	FLT4
-6.71083	0.464051	-7.57815	1.21e-07	3.53e-06	6.77858	DOWN	RP1-193H18.3
-4.78618	0.757656	-7.26228	2.41e-07	6.37e-06	6.77182	DOWN	AMER2
-1.85659	2.98691	-7.13549	3.2e-07	7.98e-06	6.74795	DOWN	SH3RF2
-2.69349	1.35174	-7.09291	3.52e-07	8.59e-06	6.73175	DOWN	CHODL
1.32821	9.7527	7.25461	2.46e-07	6.43e-06	6.71511	UP	ANTXR1
-1.31427	6.17027	-7.25822	2.44e-07	6.41e-06	6.70314	DOWN	MARCKSL1
-1.29166	4.74611	-7.21579	2.68e-07	6.91e-06	6.69963	DOWN	PDZRN4
3.08476	0.161911	7.23039	2.59e-07	6.74e-06	6.69294	UP	RP11-384O8.1
5.28223	-1.67844	7.69004	9.48e-08	2.93e-06	6.67552	UP	RP11-366M4.3
-1.87654	6.04768	-7.23859	2.54e-07	6.63e-06	6.67272	DOWN	CPM
2.73562	2.99056	7.07797	3.64e-07	8.85e-06	6.65926	UP	JPH2
1.22691	5.23549	7.20666	2.73e-07	7.02e-06	6.64021	UP	IER5L
2.61138	2.5844	7.05496	3.83e-07	9.24e-06	6.64003	UP	EMR2
1.07028	4.37395	7.1702	2.96e-07	7.53e-06	6.63797	UP	2024-09-05
-4.23974	-0.950582	-7.62029	1.1e-07	3.29e-06	6.6351	DOWN	FAM150B
5.2576	1.45624	7.12233	3.3e-07	8.16e-06	6.61522	UP	OXTR
1.16776	3.06396	7.08246	3.6e-07	8.77e-06	6.6104	UP	DUSP14
-1.01469	9.2854	-7.20837	2.72e-07	7.01e-06	6.60267	DOWN	GAS7
1.83579	3.64582	7.093	3.52e-07	8.59e-06	6.57884	UP	CACNA1C
3.43421	2.7127	7.00792	4.26e-07	9.96e-06	6.55	UP	EDNRA
2.5211	0.969396	7.02663	4.08e-07	9.64e-06	6.54508	UP	FAIM3
-1.58131	3.09891	-7.04652	3.9e-07	9.36e-06	6.53119	DOWN	TENM3
4.0748	-0.776018	7.49771	1.44e-07	4.11e-06	6.52877	UP	EVA1A
-1.30506	5.05464	-7.13341	3.21e-07	8.01e-06	6.48538	DOWN	SULT1A1
-2.11033	2.79849	-7.00332	4.3e-07	1.01e-05	6.48227	DOWN	GPBAR1
1.81784	7.22457	7.16136	3.02e-07	7.67e-06	6.47683	UP	HLA-DPB1
1.96587	0.379849	7.02073	4.14e-07	9.75e-06	6.45495	UP	CCRN4L
1.45191	1.58229	6.94986	4.85e-07	1.11e-05	6.44327	UP	CBX8
-1.58994	1.68771	-6.94958	4.86e-07	1.11e-05	6.43979	DOWN	GOLGA2B
1.25547	8.22044	7.14184	3.15e-07	7.9e-06	6.43629	UP	MICAL2
1.57252	7.21931	7.1396	3.17e-07	7.92e-06	6.42558	UP	HMCN1
1.69862	3.56829	7.01667	4.18e-07	9.81e-06	6.41439	UP	CILP2
1.35566	4.15909	7.04467	3.92e-07	9.36e-06	6.38925	UP	TCEA3
-3.14076	0.500416	-6.99697	4.36e-07	1.02e-05	6.3706	DOWN	FIGF
1.15048	2.66204	6.94032	4.96e-07	1.13e-05	6.33918	UP	TMEM133
-2.4505	5.21738	-7.05123	3.86e-07	9.3e-06	6.31946	DOWN	SPOCK3
-1.10876	4.48528	-7.03647	3.99e-07	9.5e-06	6.31892	DOWN	C1orf115
1.95244	0.798304	6.90993	5.31e-07	1.2e-05	6.30279	UP	COL22A1
-1.36926	5.70614	-7.04519	3.92e-07	9.36e-06	6.24204	DOWN	SLC7A8
1.32944	1.80197	6.8602	5.94e-07	1.32e-05	6.23918	UP	TNFRSF10C
2.29677	2.05217	6.85741	5.98e-07	1.33e-05	6.23292	UP	LDB3
1.97786	3.89423	6.94038	4.96e-07	1.13e-05	6.20926	UP	PLN
-1.42267	2.98719	-6.89428	5.5e-07	1.24e-05	6.19867	DOWN	BRSK2
4.26406	-2.26513	7.49065	1.46e-07	4.14e-06	6.19202	UP	AC093390.1
1.07705	7.43844	7.02696	4.08e-07	9.64e-06	6.16738	UP	FILIP1L
-1.32856	9.14317	-7.0164	4.18e-07	9.81e-06	6.16566	DOWN	LAMA2
2.59646	1.54661	6.81732	6.55e-07	1.42e-05	6.15125	UP	IL2RB
-1.73436	2.40315	-6.83397	6.31e-07	1.38e-05	6.13839	DOWN	MAP2K6
-1.84559	6.15734	-6.99383	4.39e-07	1.02e-05	6.11402	DOWN	COL6A6
1.01094	4.92089	6.95917	4.75e-07	1.09e-05	6.10184	UP	STMN3
1.65807	4.07104	6.9077	5.34e-07	1.2e-05	6.10001	UP	GALNT5
-3.54656	1.11019	-6.81538	6.58e-07	1.43e-05	6.09198	DOWN	ITLN2
1.12874	2.75803	6.83487	6.29e-07	1.38e-05	6.0919	UP	BBC3
-1.06173	6.44831	-6.99137	4.42e-07	1.02e-05	6.08989	DOWN	C7orf41
-1.67671	1.54939	-6.78647	7.03e-07	1.5e-05	6.0865	DOWN	ZDHHC11
-1.81616	3.08737	-6.83863	6.24e-07	1.38e-05	6.07233	DOWN	ACSM3
-1.35329	3.07951	-6.84389	6.17e-07	1.36e-05	6.07075	DOWN	FAHD2CP
1.20247	8.66696	6.96973	4.64e-07	1.07e-05	6.05154	UP	COL12A1
-1.25439	5.3405	-6.94129	4.95e-07	1.13e-05	6.02675	DOWN	KIF21A
1.6963	6.73785	6.95227	4.83e-07	1.1e-05	6.00523	UP	NOV
-1.036	5.64743	-6.90668	5.35e-07	1.21e-05	5.92419	DOWN	FAM134B
2.03309	2.20811	6.71827	8.21e-07	1.71e-05	5.90796	UP	C6orf132
1.05366	3.11016	6.76741	7.34e-07	1.55e-05	5.89169	UP	CENPP
-1.11703	4.47429	-6.84635	6.13e-07	1.35e-05	5.88764	DOWN	TIAM1
-3.42875	-0.221459	-6.89129	5.54e-07	1.24e-05	5.88654	DOWN	AQP4
-2.52649	1.46102	-6.69158	8.73e-07	1.79e-05	5.87901	DOWN	IZUMO4
1.37374	2.48915	6.71843	8.21e-07	1.71e-05	5.86686	UP	SYNDIG1
3.61514	-0.599174	6.99165	4.42e-07	1.02e-05	5.82845	UP	TRPC6
-1.56434	7.31898	-6.87182	5.79e-07	1.3e-05	5.81357	DOWN	GALNT15
2.28529	1.61842	6.66064	9.37e-07	1.89e-05	5.81242	UP	MATN4
-2.58837	0.649871	-6.68864	8.78e-07	1.8e-05	5.80098	DOWN	MRAP
-1.29969	2.61089	-6.69887	8.58e-07	1.77e-05	5.79975	DOWN	TNFRSF8
1.71465	4.54769	6.7951	6.89e-07	1.48e-05	5.78629	UP	IL32
-4.59396	0.243641	-6.82885	6.38e-07	1.39e-05	5.76404	DOWN	DNER
3.33349	1.32422	6.65005	9.6e-07	1.92e-05	5.75868	UP	SCUBE3
4.4402	-0.375058	6.97082	4.63e-07	1.07e-05	5.75426	UP	GRM7
-2.23403	1.55227	-6.63116	1e-06	1.99e-05	5.74706	DOWN	SULT1A2
2.10403	4.63676	6.77294	7.25e-07	1.54e-05	5.7406	UP	INPP4B
1.69457	3.22155	6.69779	8.6e-07	1.77e-05	5.73843	UP	IL34
-1.27176	1.94769	-6.63648	9.9e-07	1.97e-05	5.72807	DOWN	RP5-1024G6.8
-1.59994	1.31788	-6.62133	1.03e-06	2.03e-05	5.72602	DOWN	IGSF11
-1.26093	6.29112	-6.82217	6.48e-07	1.41e-05	5.70751	DOWN	CCDC69
1.36702	9.19872	6.81022	6.66e-07	1.44e-05	5.69475	UP	SULF1
1.6138	3.18681	6.6762	9.04e-07	1.84e-05	5.69022	UP	MEX3B
4.03866	-1.88719	7.14576	3.13e-07	7.85e-06	5.68363	UP	LYPD1
3.72519	-1.83258	7.15807	3.04e-07	7.7e-06	5.68327	UP	VSNL1
-3.65496	-0.336974	-6.82855	6.39e-07	1.39e-05	5.67962	DOWN	ADARB2
-1.2761	1.88521	-6.60625	1.06e-06	2.09e-05	5.66527	DOWN	PPARGC1A
-1.63043	5.26077	-6.76884	7.31e-07	1.55e-05	5.64583	DOWN	PDE4D
1.89927	7.14734	6.7961	6.87e-07	1.48e-05	5.64444	UP	INHBA
-2.51622	3.03144	-6.63564	9.92e-07	1.97e-05	5.64229	DOWN	NWD1
-2.07412	3.28295	-6.6546	9.5e-07	1.91e-05	5.6381	DOWN	AFF2
6.41803	-1.32086	7.01306	4.21e-07	9.88e-06	5.63058	UP	TDO2
2.24384	1.97642	6.57431	1.14e-06	2.22e-05	5.60835	UP	ITGB3
2.4573	2.35505	6.58103	1.12e-06	2.2e-05	5.598	UP	MOXD1
1.90017	1.39221	6.55824	1.19e-06	2.28e-05	5.58702	UP	NRIP3
1.31801	9.98946	6.75236	7.59e-07	1.6e-05	5.57571	UP	CALD1
-1.43914	8.22657	-6.76208	7.43e-07	1.57e-05	5.56834	DOWN	VSIG4
1.29023	6.21675	6.75916	7.48e-07	1.58e-05	5.56783	UP	TGFB3
1.18449	2.12101	6.56387	1.17e-06	2.25e-05	5.55099	UP	STK32B
4.12951	-1.77863	7.04893	3.88e-07	9.33e-06	5.54752	UP	IDO1
1.69578	1.06223	6.5357	1.25e-06	2.37e-05	5.53064	UP	CTD-2267D19.3
-2.43636	2.24864	-6.54917	1.21e-06	2.32e-05	5.52759	DOWN	CFP
-1.89811	2.72978	-6.57839	1.13e-06	2.21e-05	5.52725	DOWN	CD38
1.81604	4.09464	6.65162	9.56e-07	1.92e-05	5.51852	UP	FMO3
1.1868	4.56127	6.68435	8.87e-07	1.81e-05	5.51305	UP	ZNF703
2.38332	3.06233	6.5781	1.13e-06	2.21e-05	5.51049	UP	LAMP5
1.26935	4.09737	6.65616	9.46e-07	1.91e-05	5.50759	UP	C1QTNF6
1.98388	0.286546	6.56959	1.15e-06	2.24e-05	5.5019	UP	BHLHE40-AS1
-1.17296	3.85671	-6.64295	9.75e-07	1.95e-05	5.50067	DOWN	PLP1
4.17268	-1.92128	7.03376	4.02e-07	9.54e-06	5.49995	UP	BAIAP2L1
-2.04242	1.60534	-6.52057	1.29e-06	2.43e-05	5.49926	DOWN	TCEAL6
1.58444	5.87632	6.71737	8.23e-07	1.71e-05	5.49081	UP	ARL4C
-1.10342	3.69557	-6.62724	1.01e-06	2.01e-05	5.48532	DOWN	RAPGEF4
-1.03741	4.66744	-6.67838	8.99e-07	1.83e-05	5.47828	DOWN	MCCC1
2.43279	6.47007	6.71388	8.29e-07	1.72e-05	5.47674	UP	IGFBP2
-1.10507	5.73627	-6.71238	8.32e-07	1.72e-05	5.47317	DOWN	ALDH6A1
-1.13969	8.40376	-6.71246	8.32e-07	1.72e-05	5.45558	DOWN	KLF9
-1.51439	3.24541	-6.58194	1.12e-06	2.2e-05	5.454	DOWN	OSGIN1
3.48156	0.610174	6.55915	1.18e-06	2.28e-05	5.45375	UP	NRIP2
-1.08447	5.41066	-6.68604	8.84e-07	1.81e-05	5.43129	DOWN	HMGN5
1.92048	1.10075	6.48438	1.41e-06	2.58e-05	5.41742	UP	RSPO3
1.11607	5.60261	6.68035	8.95e-07	1.83e-05	5.41031	UP	IER2
1.51989	4.8503	6.64389	9.73e-07	1.94e-05	5.3982	UP	CD163L1
-3.21173	-1.16493	-6.85661	5.99e-07	1.33e-05	5.38857	DOWN	LCN12
-3.47715	-0.529301	-6.68811	8.79e-07	1.8e-05	5.36824	DOWN	RP11-71E19.1
-1.07041	5.35545	-6.65098	9.58e-07	1.92e-05	5.35314	DOWN	G6PD
1.05891	3.26138	6.53341	1.25e-06	2.38e-05	5.33401	UP	TNIK
-4.05876	3.35687	-6.48081	1.42e-06	2.6e-05	5.31756	DOWN	ITLN1
-1.22864	3.074	-6.50584	1.34e-06	2.49e-05	5.29791	DOWN	GKAP1
1.52195	2.6833	6.47253	1.44e-06	2.63e-05	5.28764	UP	SEMA7A
-2.00545	4.5291	-6.56409	1.17e-06	2.25e-05	5.25583	DOWN	FBXO2
-3.99541	0.210306	-6.52064	1.29e-06	2.43e-05	5.24945	DOWN	MYH7
-1.29414	3.96721	-6.53451	1.25e-06	2.37e-05	5.23725	DOWN	HR
1.92625	2.9745	6.45539	1.5e-06	2.72e-05	5.22197	UP	CTD-2314B22.3
-1.54215	3.45026	-6.48772	1.39e-06	2.57e-05	5.21082	DOWN	PAIP2B
4.68443	-1.78732	6.83082	6.35e-07	1.39e-05	5.21058	UP	CCL11
-2.27255	5.53566	-6.57456	1.14e-06	2.22e-05	5.19202	DOWN	MGST1
1.39519	6.68871	6.60106	1.07e-06	2.11e-05	5.19196	UP	PDE5A
-1.49501	5.37497	-6.57574	1.14e-06	2.22e-05	5.18578	DOWN	RP11-13L2.4
-1.34021	5.1081	-6.56777	1.16e-06	2.24e-05	5.18505	DOWN	PAPLN
-1.25207	1.63825	-6.38509	1.77e-06	3.12e-05	5.18473	DOWN	DNAJC3-AS1
1.2464	4.93394	6.5483	1.21e-06	2.32e-05	5.16014	UP	C4A
1.87602	4.27422	6.50393	1.34e-06	2.5e-05	5.1536	UP	ITGA4
1.15069	4.94452	6.54429	1.22e-06	2.34e-05	5.14666	UP	NEURL1B
1.65292	4.3701	6.50284	1.35e-06	2.5e-05	5.13131	UP	SLC16A3
-1.48015	3.88854	-6.47317	1.44e-06	2.63e-05	5.1113	DOWN	COL4A3
1.20687	4.66864	6.51339	1.31e-06	2.46e-05	5.10428	UP	ENC1
1.2585	1.79196	6.34835	1.93e-06	3.35e-05	5.0931	UP	BTBD11
-1.85205	3.94426	-6.46115	1.48e-06	2.7e-05	5.08661	DOWN	COL9A3
-1.26477	5.51538	-6.53921	1.24e-06	2.36e-05	5.08612	DOWN	UST
3.44464	-0.0269018	6.45871	1.49e-06	2.71e-05	5.08451	UP	EBF2
1.83873	1.08797	6.33182	2e-06	3.45e-05	5.08272	UP	RAB38
-2.82226	4.96925	-6.49316	1.38e-06	2.54e-05	5.07837	DOWN	IL1RL1
1.24569	2.52716	6.37136	1.83e-06	3.21e-05	5.06705	UP	TEAD4
-1.25894	6.0216	-6.53547	1.25e-06	2.37e-05	5.0515	DOWN	RHOBTB3
1.38755	1.76117	6.32675	2.03e-06	3.47e-05	5.04887	UP	SLC45A3
-2.87149	0.0505685	-6.39567	1.73e-06	3.07e-05	5.0435	DOWN	RP11-7F17.3
-1.21712	4.74569	-6.49223	1.38e-06	2.54e-05	5.04196	DOWN	CDH23
-1.04257	2.31543	-6.35049	1.92e-06	3.34e-05	5.03613	DOWN	CXorf57
-1.22704	4.80159	-6.49218	1.38e-06	2.54e-05	5.03535	DOWN	SHMT1
-2.46474	1.15634	-6.30963	2.11e-06	3.57e-05	5.03335	DOWN	RP11-728F11.4
1.99762	1.86914	6.30758	2.12e-06	3.58e-05	5.01005	UP	PHLDA2
1.04397	6.00852	6.51646	1.31e-06	2.45e-05	5.00768	UP	ALCAM
-3.5318	2.88753	-6.33046	2.01e-06	3.45e-05	5.00186	DOWN	DGAT2
1.06371	3.2371	6.38527	1.77e-06	3.12e-05	4.99508	UP	IL7
-2.25072	2.69147	-6.33687	1.98e-06	3.42e-05	4.99176	DOWN	ADCYAP1R1
-1.44113	6.22234	-6.51072	1.32e-06	2.47e-05	4.98911	DOWN	ITGB4
1.74326	8.34559	6.51124	1.32e-06	2.47e-05	4.98843	UP	COL15A1
-1.23911	2.79487	-6.35346	1.9e-06	3.32e-05	4.98301	DOWN	LDHD
2.32919	1.66881	6.28544	2.23e-06	3.73e-05	4.97776	UP	SDC1
1.99515	4.10031	6.41419	1.65e-06	2.95e-05	4.97511	UP	SERPINA1
-1.65645	2.61804	-6.33392	1.99e-06	3.44e-05	4.97318	DOWN	NAALAD2
1.90811	1.58288	6.28413	2.24e-06	3.74e-05	4.97208	UP	NRARP
-2.9441	-0.306089	-6.40197	1.7e-06	3.03e-05	4.95338	DOWN	RGR
-5.01347	-1.42652	-6.65916	9.4e-07	1.9e-05	4.95171	DOWN	AQP7P3
1.15555	6.44569	6.49546	1.37e-06	2.54e-05	4.94709	UP	RP11-588K22.2
-2.30171	3.3067	-6.35393	1.9e-06	3.32e-05	4.94429	DOWN	RBP4
-1.08428	2.39805	-6.3132	2.09e-06	3.56e-05	4.94016	DOWN	P2RX6
1.16928	2.17261	6.29694	2.17e-06	3.67e-05	4.93741	UP	MICB
-1.01211	2.60715	-6.32322	2.04e-06	3.49e-05	4.93513	DOWN	CES4A
1.11406	7.36424	6.49124	1.38e-06	2.55e-05	4.92991	UP	FCGR2A
-2.23681	0.639426	-6.27623	2.28e-06	3.8e-05	4.92683	DOWN	RP11-182I10.3
-1.84312	4.80622	-6.43561	1.57e-06	2.84e-05	4.91912	DOWN	AQP2
-1.04865	4.34316	-6.41901	1.64e-06	2.92e-05	4.91346	DOWN	PTCH1
3.66507	0.461902	6.31605	2.08e-06	3.54e-05	4.8966	UP	IL21R
-3.20635	2.13547	-6.25377	2.4e-06	3.98e-05	4.89493	DOWN	TRDN
1.39471	6.78526	6.47264	1.44e-06	2.63e-05	4.89065	UP	ITGA8
1.85852	3.18516	6.32331	2.04e-06	3.49e-05	4.88503	UP	RRAD
-1.17502	0.55978	-6.24696	2.44e-06	4.02e-05	4.8788	DOWN	FTH1P10
4.75844	-1.37906	6.61318	1.04e-06	2.07e-05	4.87086	UP	ADAMTS16
1.87565	1.53694	6.23197	2.53e-06	4.12e-05	4.85585	UP	TMEM178B
4.16153	-0.959736	6.56712	1.16e-06	2.24e-05	4.82942	UP	N4BP3
-1.49484	5.87722	-6.43422	1.58e-06	2.85e-05	4.82383	DOWN	TSPAN8
1.40534	3.4928	6.31158	2.1e-06	3.56e-05	4.7971	UP	hsa-mir-145
1.85119	1.31627	6.19891	2.73e-06	4.37e-05	4.78828	UP	RP11-71H17.7
2.94537	1.01714	6.20657	2.69e-06	4.31e-05	4.78657	UP	RP11-527N22.1
-1.00657	5.92984	-6.42112	1.63e-06	2.92e-05	4.78405	DOWN	OTUD7B
8.02221	0.0612479	6.50252	1.35e-06	2.5e-05	4.78035	UP	KRT14
-1.26901	1.84409	-6.20388	2.7e-06	4.34e-05	4.75554	DOWN	CLHC1
1.4815	6.90567	6.41079	1.67e-06	2.97e-05	4.7451	UP	GUCY1A3
-1.11029	1.89176	-6.20052	2.72e-06	4.36e-05	4.74068	DOWN	RP11-346C20.3
-1.24076	5.80345	-6.39563	1.73e-06	3.07e-05	4.73327	DOWN	AR
-3.44939	4.96334	-6.32751	2.02e-06	3.47e-05	4.72096	DOWN	ADIPOQ
1.34665	3.47808	6.27628	2.28e-06	3.8e-05	4.71451	UP	VDR
-1.23863	1.55899	-6.17229	2.91e-06	4.59e-05	4.70719	DOWN	hsa-mir-6080
2.51117	3.44328	6.24969	2.43e-06	4.01e-05	4.70557	UP	MYOCD
-2.31934	4.95095	-6.3417	1.96e-06	3.39e-05	4.70461	DOWN	ZBTB16
2.38293	1.6096	6.1567	3.02e-06	4.72e-05	4.69037	UP	SLC2A5
1.06722	3.94383	6.29401	2.19e-06	3.68e-05	4.68035	UP	FAM180A
1.34958	1.89529	6.16974	2.93e-06	4.61e-05	4.67822	UP	TGFA
1.22206	4.60969	6.32335	2.04e-06	3.49e-05	4.66671	UP	SPATA18
2.42996	2.63181	6.18502	2.82e-06	4.49e-05	4.66601	UP	SEMA6B
1.74446	2.2031	6.16888	2.93e-06	4.62e-05	4.65353	UP	TM4SF18
3.65923	-1.77943	6.54267	1.23e-06	2.35e-05	4.64484	UP	APCDD1L-AS1
-1.04694	4.47701	-6.30982	2.11e-06	3.57e-05	4.64079	DOWN	SPATA6
1.67154	1.56234	6.13506	3.18e-06	4.92e-05	4.63194	UP	HUNK
1.14261	3.21335	6.22474	2.57e-06	4.18e-05	4.62741	UP	CD83
4.50594	-2.13491	6.52535	1.28e-06	2.42e-05	4.62596	UP	HLA-DQB2
1.10094	2.18623	6.1584	3.01e-06	4.71e-05	4.61416	UP	DGKI
-1.15539	4.46854	-6.29123	2.2e-06	3.7e-05	4.60065	DOWN	TPPP
-1.27451	6.55092	-6.34907	1.92e-06	3.35e-05	4.59993	DOWN	PNPLA2
-1.57364	3.70548	-6.24047	2.48e-06	4.07e-05	4.59714	DOWN	NDNF
1.55197	4.19431	6.26514	2.34e-06	3.89e-05	4.59314	UP	CCDC102B
-4.10805	-2.22492	-6.53412	1.25e-06	2.37e-05	4.58385	DOWN	PCSK2
-1.83639	9.04443	-6.3303	2.01e-06	3.45e-05	4.57389	DOWN	TSC22D3
1.39132	2.64385	6.16154	2.99e-06	4.68e-05	4.56824	UP	DDIT4L
-3.73656	3.84478	-6.1924	2.78e-06	4.43e-05	4.56622	DOWN	GPD1
4.15281	-2.10187	6.49292	1.38e-06	2.54e-05	4.54409	UP	ANKRD34C
1.2825	2.5516	6.14609	3.1e-06	4.82e-05	4.543	UP	LINGO1
-1.08961	4.35476	-6.26122	2.36e-06	3.91e-05	4.54149	DOWN	FAH
-2.59207	-0.282096	-6.18086	2.85e-06	4.52e-05	4.53721	DOWN	RP11-561N12.6
3.74959	-1.51029	6.45531	1.5e-06	2.72e-05	4.53233	UP	TMEM163
1.30375	3.80264	6.21121	2.66e-06	4.29e-05	4.51198	UP	KIAA1644
-1.66399	1.58679	-6.08328	3.59e-06	5.49e-05	4.50911	DOWN	RP11-366L5.1
3.70504	-1.37849	6.4291	1.6e-06	2.88e-05	4.50491	UP	PCSK9
-1.58646	1.43808	-6.07744	3.64e-06	5.55e-05	4.50448	DOWN	LSMEM1
1.31939	3.20522	6.16876	2.93e-06	4.62e-05	4.50221	UP	BEND6
1.14709	5.66304	6.28975	2.21e-06	3.7e-05	4.49376	UP	STEAP3
-3.42546	-2.22942	-6.51679	1.3e-06	2.45e-05	4.49341	DOWN	KCNJ10
1.25739	3.65002	6.19278	2.77e-06	4.43e-05	4.49054	UP	EDA2R
3.80473	-1.62292	6.43845	1.56e-06	2.83e-05	4.48874	UP	SGPP2
1.24502	3.7806	6.19994	2.73e-06	4.36e-05	4.48734	UP	JAK3
1.89792	3.59653	6.17243	2.91e-06	4.59e-05	4.4745	UP	ATF3
-1.1648	7.26067	-6.29556	2.18e-06	3.67e-05	4.46848	DOWN	AKR1B1
2.62115	-0.865092	6.24814	2.44e-06	4.02e-05	4.45076	UP	SPRED3
-1.15615	4.90424	-6.24744	2.44e-06	4.02e-05	4.44833	DOWN	TCEAL2
4.79086	-0.192151	6.26208	2.36e-06	3.91e-05	4.44355	UP	KRT16
-2.0195	1.08388	-6.04455	3.93e-06	5.92e-05	4.44319	DOWN	STXBP6
1.88255	1.01153	6.04343	3.94e-06	5.92e-05	4.43976	UP	ITGB7
4.56666	1.86956	6.04128	3.96e-06	5.94e-05	4.43207	UP	CACNA1H
-1.33374	0.899906	-6.03869	3.99e-06	5.97e-05	4.42997	DOWN	GNRH1
5.35873	-2.15954	6.38388	1.77e-06	3.13e-05	4.42325	UP	CRABP1
1.47663	2.94571	6.1159	3.32e-06	5.13e-05	4.42239	UP	KCNN4
-4.94747	1.65471	-6.03592	4.01e-06	6e-05	4.40573	DOWN	CBLN1
1.73431	5.94474	6.25338	2.41e-06	3.98e-05	4.40532	UP	BHLHE40
-1.73337	1.50548	-6.03409	4.03e-06	6.02e-05	4.4031	DOWN	C8orf46
1.46602	4.80584	6.21604	2.63e-06	4.26e-05	4.39943	UP	SORBS2
1.34423	4.45964	6.19992	2.73e-06	4.36e-05	4.39812	UP	TMEM30B
-4.6721	-1.87432	-6.37626	1.81e-06	3.18e-05	4.38762	DOWN	RP11-448G15.1
-1.31063	4.70164	-6.20959	2.67e-06	4.29e-05	4.3835	DOWN	ADCY4
1.38244	6.10554	6.25021	2.42e-06	4e-05	4.38323	UP	SEMA5A
3.06525	0.892779	6.02922	4.08e-06	6.08e-05	4.38114	UP	ASB2
-1.54504	3.85822	-6.15424	3.04e-06	4.75e-05	4.37089	DOWN	TPRG1
2.19776	7.45523	6.24786	2.44e-06	4.02e-05	4.36496	UP	RGS5
-1.13714	5.93406	-6.2383	2.49e-06	4.08e-05	4.35418	DOWN	GPSM1
-1.07522	5.54474	-6.22656	2.56e-06	4.17e-05	4.34557	DOWN	IL11RA
1.66492	3.94541	6.14239	3.12e-06	4.85e-05	4.34268	UP	AKAP6
1.86267	0.674178	6.00468	4.32e-06	6.36e-05	4.34163	UP	BPI
2.86484	1.12162	5.99701	4.4e-06	6.45e-05	4.33059	UP	CTD-2536I1.1
-1.46439	11.7334	-6.20041	2.72e-06	4.36e-05	4.31929	DOWN	C7
2.71623	1.60969	5.99132	4.46e-06	6.52e-05	4.31849	UP	CCL8
3.09461	1.37964	5.98839	4.49e-06	6.56e-05	4.3163	UP	ADAMTS14
-3.56523	-2.57402	-6.44093	1.55e-06	2.81e-05	4.30733	DOWN	RP11-6F2.4
1.88851	1.4422	5.98565	4.52e-06	6.59e-05	4.30165	UP	C1orf233
-1.6115	0.551206	-5.98111	4.57e-06	6.64e-05	4.28807	DOWN	RP11-395I6.3
-1.05065	7.70171	-6.21377	2.64e-06	4.28e-05	4.2774	DOWN	PNISR
2.17171	3.56424	6.07838	3.63e-06	5.54e-05	4.27063	UP	NPNT
-1.24885	2.90611	-6.05244	3.86e-06	5.83e-05	4.26644	DOWN	FAM167A
1.95922	0.563597	5.97371	4.65e-06	6.73e-05	4.26321	UP	FBXL22
-2.60315	1.6136	-5.96444	4.76e-06	6.86e-05	4.25142	DOWN	SLC6A20
1.43169	6.15276	6.17567	2.89e-06	4.57e-05	4.20555	UP	RCAN2
-1.02619	3.26617	-6.04744	3.91e-06	5.89e-05	4.19386	DOWN	SGSM1
-1.1846	2.31657	-5.98015	4.58e-06	6.65e-05	4.17988	DOWN	NLGN1
4.06286	-1.37299	6.23843	2.49e-06	4.08e-05	4.16951	UP	DLX5
1.55885	3.29649	6.0277	4.09e-06	6.1e-05	4.16466	UP	KCNAB1
5.6644	0.0300151	6.14104	3.13e-06	4.86e-05	4.15619	UP	CXorf36
2.51609	2.83426	5.97252	4.67e-06	6.74e-05	4.14822	UP	CXCL9
-4.72148	1.34981	-5.92256	5.25e-06	7.44e-05	4.14485	DOWN	AZGP1
-3.54779	-0.272456	-6.02316	4.14e-06	6.15e-05	4.1419	DOWN	RP11-2E17.1
2.62391	-1.07206	6.12437	3.26e-06	5.04e-05	4.12507	UP	PLCH2
3.33741	-1.32513	6.21071	2.66e-06	4.29e-05	4.12029	UP	TLR10
-1.00417	3.13414	-6.00672	4.3e-06	6.34e-05	4.1181	DOWN	BEND7
-1.37442	1.99668	-5.93032	5.16e-06	7.33e-05	4.11018	DOWN	CCDC138
1.2009	4.00877	6.04723	3.91e-06	5.89e-05	4.09214	UP	APLNR
1.42371	3.42501	6.00048	4.37e-06	6.41e-05	4.07699	UP	COL27A1
-1.78633	3.79896	-6.02019	4.17e-06	6.17e-05	4.07139	DOWN	HPGD
3.96492	-1.79575	6.21095	2.66e-06	4.29e-05	4.06875	UP	GPR21
-1.11812	1.34646	-5.88453	5.75e-06	8.08e-05	4.06219	DOWN	SKIDA1
-3.0063	2.91851	-5.93427	5.11e-06	7.28e-05	4.0532	DOWN	PRODH
1.20803	4.16847	6.03749	4e-06	5.99e-05	4.04602	UP	ST6GAL2
1.37436	1.90422	5.88801	5.7e-06	8.03e-05	4.0272	UP	STAT4
2.70537	-0.166465	5.93215	5.13e-06	7.31e-05	4.02468	UP	GZMH
2.06532	0.6994	5.85327	6.2e-06	8.56e-05	4.00329	UP	AC005789.11
1.43391	2.07191	5.87964	5.82e-06	8.15e-05	3.99087	UP	RP11-65J3.1
3.16376	0.591632	5.85778	6.13e-06	8.5e-05	3.97531	UP	LTB
-2.34098	1.59299	-5.84234	6.36e-06	8.72e-05	3.97154	DOWN	LRRIQ1
1.24262	6.76081	6.0803	3.61e-06	5.52e-05	3.96166	UP	CCDC3
-2.06211	5.75116	-6.05704	3.82e-06	5.78e-05	3.95242	DOWN	IGSF10
2.05859	1.91537	5.84434	6.33e-06	8.69e-05	3.94605	UP	CD3E
1.53507	1.34176	5.82125	6.69e-06	9.05e-05	3.92483	UP	HEY1
-1.23349	1.46908	-5.82848	6.57e-06	8.96e-05	3.92429	DOWN	BEX5
2.01065	0.912263	5.81178	6.84e-06	9.22e-05	3.91802	UP	DNAJC22
1.90037	0.415076	5.81873	6.73e-06	9.09e-05	3.9111	UP	TMEM158
4.38344	-1.84618	6.10984	3.37e-06	5.19e-05	3.90572	UP	CYP26A1
-1.5577	4.58425	-5.9967	4.41e-06	6.45e-05	3.89796	DOWN	PLA1A
3.01987	-2.51158	6.21258	2.65e-06	4.28e-05	3.89482	UP	ABCG4
-2.53366	2.7468	-5.85102	6.23e-06	8.59e-05	3.86642	DOWN	VASH2
-3.16305	0.921416	-5.79008	7.21e-06	9.62e-05	3.86239	DOWN	LGALS12
1.20834	1.40389	5.79772	7.07e-06	9.48e-05	3.86174	UP	TXLNB
-4.95278	2.17985	-5.78116	7.36e-06	9.8e-05	3.84806	DOWN	CYP4B1
1.31825	4.33502	5.96033	4.8e-06	6.91e-05	3.84475	UP	WTIP
-1.26178	3.85487	-5.93319	5.12e-06	7.3e-05	3.83871	DOWN	AC069513.3
2.27781	0.60377	5.77988	7.38e-06	9.82e-05	3.83192	UP	LINC00702
-1.17275	2.24721	-5.82798	6.58e-06	8.96e-05	3.83132	DOWN	RWDD3
-1.38422	1.2537	-5.77882	7.4e-06	9.83e-05	3.82775	DOWN	RXRG
1.00834	6.3691	6.02003	4.17e-06	6.17e-05	3.8221	UP	SH3PXD2A
1.18671	3.35916	5.88865	5.69e-06	8.03e-05	3.81441	UP	IGSF21
1.65245	3.93553	5.91375	5.36e-06	7.59e-05	3.80255	UP	NFASC
-2.31643	1.85351	-5.77998	7.38e-06	9.82e-05	3.79927	DOWN	RP11-443P15.2
-4.41949	2.4804	-5.77444	7.48e-06	9.91e-05	3.79903	DOWN	CIDEC
-1.00113	5.12691	-5.97502	4.64e-06	6.72e-05	3.77726	DOWN	BCAR3
4.57994	-1.43327	6.01516	4.22e-06	6.23e-05	3.77569	UP	RPRML
3.9047	-0.936836	5.98141	4.57e-06	6.64e-05	3.76679	UP	BPIFB4
-2.54157	0.629439	-5.74865	7.96e-06	0.000104889	3.766	DOWN	S100A1
2.55971	0.91317	5.74488	8.03e-06	0.000105682	3.76362	UP	CCDC81
3.78972	-2.56907	6.09297	3.51e-06	5.38e-05	3.74154	UP	TREML2
-1.02743	2.08291	-5.77006	7.56e-06	0.000100103	3.7155	DOWN	RP11-1024P17.1
-1.28905	3.48734	-5.85593	6.16e-06	8.52e-05	3.71049	DOWN	PNPLA7
-2.24242	5.31202	-5.93901	5.05e-06	7.21e-05	3.70809	DOWN	NSG1
-1.61947	1.0647	-5.71923	8.54e-06	0.000111203	3.70401	DOWN	RP5-855F14.1
1.22661	2.54434	5.78589	7.28e-06	9.7e-05	3.69677	UP	APLP1
2.45604	0.673952	5.71053	8.72e-06	0.000113126	3.68093	UP	FHL5
1.97825	0.565152	5.70697	8.79e-06	0.000113925	3.67202	UP	RP11-253M7.1
1.04688	5.31539	5.92729	5.19e-06	7.37e-05	3.65288	UP	TNFAIP3
2.95113	-1.35952	5.95507	4.86e-06	6.98e-05	3.64772	UP	RP11-86H7.7
-1.35509	8.13282	-5.94354	5e-06	7.16e-05	3.63891	DOWN	LYVE1
1.2508	8.50992	5.93766	5.07e-06	7.23e-05	3.63065	UP	SERPINE2
2.10609	1.07588	5.68329	9.31e-06	0.000119346	3.62722	UP	ICAM5
-3.83711	-2.8601	-6.0594	3.8e-06	5.75e-05	3.6174	DOWN	RP11-618P17.3
4.53048	0.763917	5.70744	8.78e-06	0.000113883	3.60388	UP	ENPEP
-1.6797	1.24998	-5.67562	9.48e-06	0.000121206	3.59575	DOWN	FAM135B
-2.08375	0.570136	-5.67066	9.59e-06	0.000122389	3.59371	DOWN	HMGN2P15
3.99392	-1.93453	5.95897	4.82e-06	6.92e-05	3.59262	UP	SLC28A3
-1.55287	4.22251	-5.84561	6.31e-06	8.67e-05	3.58296	DOWN	CHAD
1.49052	7.12952	5.90966	5.42e-06	7.66e-05	3.55263	UP	PPP1R12B
-2.13174	7.70265	-5.90691	5.45e-06	7.7e-05	3.54985	DOWN	GFAP
-4.46501	-0.761385	-5.85634	6.15e-06	8.52e-05	3.54901	DOWN	SYN2
1.41911	0.81341	5.64809	1.01e-05	0.000127715	3.54767	UP	NUAK2
-1.76651	2.16077	-5.69375	9.08e-06	0.000116944	3.54446	DOWN	EYA1
1.45445	1.61846	5.66719	9.67e-06	0.000123142	3.54362	UP	NLRC3
2.58269	-0.243443	5.6977	8.99e-06	0.000116315	3.53274	UP	LRRC8E
2.1195	2.79057	5.71724	8.58e-06	0.00011157	3.52993	UP	PTPRZ1
1.77206	0.733793	5.63464	1.05e-05	0.000130773	3.517	UP	FOXF2
1.98217	1.3371	5.64017	1.03e-05	0.000129605	3.51689	UP	ABLIM2
3.21041	0.0443837	5.6825	9.32e-06	0.000119482	3.51622	UP	MYOZ1
3.35533	-1.22841	5.8652	6.02e-06	8.38e-05	3.49815	UP	RP11-86H7.1
-1.12301	3.00699	-5.73467	8.23e-06	0.000107891	3.49563	DOWN	FAM161A
-4.78503	-1.51933	-5.86778	5.99e-06	8.35e-05	3.48974	DOWN	RP11-435B5.3
1.57807	0.974932	5.6179	1.09e-05	0.000135397	3.47617	UP	CABYR
1.09076	7.0127	5.87667	5.86e-06	8.2e-05	3.47064	UP	KAL1
2.22915	1.00034	5.61271	1.1e-05	0.000136393	3.4677	UP	FCGR1C
6.87982	1.8885	5.63364	1.05e-05	0.000130901	3.45343	UP	HBA2
2.53287	-0.0256505	5.64136	1.03e-05	0.000129328	3.44599	UP	SAMD3
-1.22287	1.78559	-5.63493	1.05e-05	0.000130773	3.43912	DOWN	NUDT16P
-3.79006	-2.18366	-5.89455	5.62e-06	7.92e-05	3.42046	DOWN	RP11-282E4.1
-1.19826	2.25779	-5.65418	9.98e-06	0.00012604	3.42023	DOWN	DHRS13
-4.21607	-1.50415	-5.84101	6.38e-06	8.74e-05	3.41524	DOWN	ENHO
1.63451	0.350576	5.5855	1.18e-05	0.000143996	3.3937	UP	MYCL1
2.09986	0.0923128	5.59568	1.15e-05	0.000140903	3.38315	UP	TMEM26
-3.7025	-1.88903	-5.85107	6.23e-06	8.59e-05	3.37373	DOWN	RP11-71E19.2
1.09083	7.79848	5.83306	6.5e-06	8.87e-05	3.36916	UP	MYLK
-1.2464	8.77206	-5.82574	6.62e-06	8.99e-05	3.36568	DOWN	RHOB
2.72495	-1.49303	5.81049	6.86e-06	9.24e-05	3.34838	UP	PPAPDC1A
1.3726	8.49754	5.81748	6.75e-06	9.11e-05	3.3418	UP	ASPN
1.48933	4.08269	5.73315	8.26e-06	0.000108202	3.34103	UP	RP11-344E13.3
-1.66472	3.96841	-5.72693	8.38e-06	0.000109462	3.34052	DOWN	STC2
1.0627	4.40819	5.75539	7.83e-06	0.000103288	3.33587	UP	SEL1L3
1.21119	0.81127	5.54801	1.29e-05	0.000155549	3.31879	UP	LYPD3
3.00592	-2.21916	5.86095	6.08e-06	8.45e-05	3.31557	UP	NME8
1.0761	4.10602	5.72675	8.39e-06	0.000109462	3.30805	UP	GLI3
1.46866	6.00995	5.79108	7.19e-06	9.61e-05	3.29194	UP	CD209
1.8348	0.252549	5.54386	1.3e-05	0.000156791	3.29157	UP	AC109642.1
1.5138	1.93711	5.57392	1.21e-05	0.000147555	3.29068	UP	KIF21B
4.85961	-2.06115	5.77679	7.44e-06	9.87e-05	3.28514	UP	BMP3
1.71346	3.1948	5.64622	1.02e-05	0.000128011	3.27882	UP	LPPR4
3.97697	0.211853	5.57088	1.22e-05	0.000148227	3.2663	UP	IGDCC4
1.00617	8.9028	5.78331	7.32e-06	9.76e-05	3.26571	UP	CYR61
-1.03312	3.38269	-5.66254	9.78e-06	0.000124073	3.25973	DOWN	GPR126
3.57095	-0.324961	5.60747	1.12e-05	0.000137831	3.25477	UP	IL1B
-1.60363	0.078263	-5.51881	1.38e-05	0.000164632	3.22967	DOWN	RP11-666A8.7
3.81063	0.430551	5.53335	1.34e-05	0.000160155	3.22061	UP	LIF
3.21645	0.25768	5.52993	1.35e-05	0.00016115	3.21782	UP	RP11-398J10.1
-1.08774	5.31904	-5.7475	7.98e-06	0.0001051	3.21685	DOWN	ZMAT1
-1.47211	0.707003	-5.49909	1.45e-05	0.0001715	3.20929	DOWN	RP11-694I15.7
1.78251	3.25704	5.61735	1.09e-05	0.000135455	3.20788	UP	CCL5
1.79464	0.567141	5.49423	1.47e-05	0.000173056	3.19607	UP	PLEK2
1.17549	3.53776	5.63411	1.05e-05	0.000130848	3.1757	UP	TSPAN2
1.27786	0.682763	5.48244	1.51e-05	0.000177105	3.17156	UP	SLC9A7P1
-1.78676	3.27516	-5.60613	1.12e-05	0.000138056	3.16435	DOWN	CORO6
-1.06359	2.65493	-5.57283	1.21e-05	0.000147842	3.16282	DOWN	FAM229A
1.73109	1.12473	5.47752	1.53e-05	0.000178743	3.14965	UP	OSR2
-1.3172	2.57191	-5.54884	1.29e-05	0.000155524	3.12559	DOWN	FAM169A
2.44609	1.20129	5.45795	1.6e-05	0.000185422	3.11023	UP	DLL4
-1.70077	0.35052	-5.45635	1.61e-05	0.000185892	3.10681	DOWN	TCAP
-1.23431	1.52747	-5.48038	1.52e-05	0.000177627	3.10637	DOWN	CTD-3184A7.4
1.4343	0.956011	5.45087	1.63e-05	0.000187629	3.09177	UP	SYN1
-4.7149	-1.48702	-5.66054	9.83e-06	0.000124579	3.09167	DOWN	HEPACAM
2.06585	0.423175	5.44387	1.66e-05	0.000190083	3.07727	UP	ANK1
3.25275	-1.75473	5.69033	9.15e-06	0.000117718	3.07646	UP	PDCD1
-3.78665	-0.565262	-5.54356	1.3e-05	0.000156796	3.06484	DOWN	KLB
-4.03531	-2.08958	-5.6846	9.28e-06	0.000119146	3.05788	DOWN	EEF1A1P3
-3.19472	-1.68957	-5.68489	9.27e-06	0.000119146	3.05784	DOWN	GPR37L1
1.03151	4.82707	5.65997	9.84e-06	0.000124659	3.0551	UP	LEPREL4
-1.32577	1.38004	-5.44929	1.64e-05	0.000188098	3.052	DOWN	MORN3
2.55872	-0.745165	5.52381	1.37e-05	0.000163103	3.05044	UP	RASD2
1.13371	1.20516	5.43793	1.68e-05	0.000191864	3.04204	UP	OPRL1
-1.20673	1.33821	-5.44273	1.66e-05	0.00019011	3.03832	DOWN	FAM13A-AS1
-1.55797	1.27388	-5.43666	1.69e-05	0.000192044	3.03705	DOWN	RP11-1055B8.4
-1.00565	2.05862	-5.48115	1.52e-05	0.000177417	3.03448	DOWN	PTGR2
-3.33406	-1.28932	-5.62383	1.07e-05	0.000133647	3.03216	DOWN	C10orf82
3.59782	-1.12317	5.61374	1.1e-05	0.000136249	3.02942	UP	EMR1
1.0485	2.48972	5.49661	1.46e-05	0.00017218	3.01216	UP	2024-03-03
1.27874	2.8856	5.5131	1.4e-05	0.000166692	2.99462	UP	TMEM132A
2.56077	0.177693	5.42019	1.76e-05	0.000198177	2.9945	UP	IL4I1
1.1265	4.38061	5.6091	1.11e-05	0.00013739	2.98759	UP	CHST6
-1.2172	4.2457	-5.59997	1.14e-05	0.000139652	2.9821	DOWN	BACH2
1.14666	4.38132	5.60602	1.12e-05	0.000138056	2.98132	UP	SLC39A8
-2.61001	-0.571757	-5.46045	1.59e-05	0.000184705	2.97377	DOWN	CTD-2561J22.5
-1.07961	3.1356	-5.52254	1.37e-05	0.000163493	2.96397	DOWN	TPD52
-1.65927	1.96699	-5.43908	1.68e-05	0.000191546	2.96238	DOWN	CTSE
1.09012	5.70638	5.64216	1.03e-05	0.000129173	2.93984	UP	DACT1
-1.23418	1.89142	-5.42928	1.72e-05	0.000194998	2.93969	DOWN	RNASE2
3.83883	-1.40267	5.58617	1.18e-05	0.000143865	2.93771	UP	CCR7
-2.23132	-0.453035	-5.41706	1.77e-05	0.000199303	2.91918	DOWN	RP11-217H19.1
1.35942	2.32414	5.44304	1.66e-05	0.000190092	2.91891	UP	PDGFRL
-3.37315	4.29591	-5.53207	1.34e-05	0.00016043	2.90784	DOWN	PLIN1
1.077	5.34902	5.61383	1.1e-05	0.000136249	2.89561	UP	STEAP2
3.96571	-2.23482	5.59643	1.15e-05	0.000140747	2.88748	UP	TNFRSF18
-1.00531	2.55746	-5.45032	1.63e-05	0.000187757	2.88498	DOWN	RP11-582J16.5
3.53788	-1.15293	5.53607	1.33e-05	0.000159328	2.87617	UP	ADM2
-1.87078	0.863025	-5.3532	2.07e-05	0.000227433	2.8727	DOWN	MCOLN3
-1.0503	4.99581	-5.59371	1.15e-05	0.000141472	2.87225	DOWN	COL4A4
-1.06891	3.98627	-5.52804	1.35e-05	0.000161664	2.83995	DOWN	HIP1R
2.79731	-0.947056	5.45523	1.61e-05	0.00018615	2.83701	UP	COL17A1
-3.23658	-1.91382	-5.57136	1.22e-05	0.000148159	2.82059	DOWN	RP11-250B2.5
3.51433	-1.81505	5.55071	1.28e-05	0.000154993	2.81596	UP	RP11-742B18.1
1.64851	4.64727	5.5412	1.31e-05	0.000157584	2.80772	UP	ISG15
-3.22332	1.39857	-5.32621	2.21e-05	0.000239372	2.80429	DOWN	AQP7
1.13063	3.07015	5.44311	1.66e-05	0.000190092	2.79166	UP	ADAM23
-1.22537	3.08226	-5.44501	1.65e-05	0.000189687	2.79022	DOWN	POF1B
1.54716	2.39644	5.38636	1.91e-05	0.000212652	2.7821	UP	LAMB3
-1.24507	1.75449	-5.35235	2.07e-05	0.000227759	2.77651	DOWN	FZD9
1.52795	0.7156	5.30895	2.3e-05	0.000248402	2.77519	UP	C9orf172
1.25815	3.24966	5.44545	1.65e-05	0.000189606	2.77073	UP	RP11-792D21.2
-1.46535	2.32138	-5.38155	1.93e-05	0.000214736	2.76791	DOWN	ABCD2
-6.29966	0.202545	-5.42784	1.72e-05	0.000195296	2.76116	DOWN	RP11-83M16.5
-2.28873	4.49676	-5.50103	1.44e-05	0.000171046	2.74475	DOWN	MYOC
2.31977	3.41663	5.42452	1.74e-05	0.000196619	2.74035	UP	CX3CR1
-1.41953	1.12882	-5.30453	2.33e-05	0.000250933	2.73741	DOWN	REEP6
-1.28792	5.38878	-5.54863	1.29e-05	0.000155524	2.73314	DOWN	NPR1
1.07277	5.06466	5.5348	1.33e-05	0.000159705	2.72802	UP	GFPT2
-1.31589	0.840476	-5.29173	2.4e-05	0.000258079	2.72699	DOWN	AC002117.1
1.60078	3.60919	5.44116	1.67e-05	0.000190709	2.71588	UP	SBSPON
1.51935	5.18491	5.5292	1.35e-05	0.000161326	2.71539	UP	ITGA2
1.43621	1.89033	5.32785	2.2e-05	0.000238571	2.7133	UP	CD72
-2.09522	-0.543394	-5.32169	2.23e-05	0.00024187	2.7086	DOWN	CTB-52I2.8
1.20342	3.50939	5.43492	1.7e-05	0.000192726	2.7015	UP	RSPO2
-3.55795	-1.88395	-5.4913	1.48e-05	0.000173934	2.6877	DOWN	RP11-958F21.1
-1.86731	0.687765	-5.26983	2.53e-05	0.000270054	2.68668	DOWN	RP11-902B17.1
1.09406	2.24694	5.34067	2.13e-05	0.000232408	2.67847	UP	PYGM
-3.58021	-1.13587	-5.41422	1.78e-05	0.000200549	2.66544	DOWN	FXYD3
1.65641	0.724325	5.25732	2.61e-05	0.000275875	2.65719	UP	ABCB1
3.91903	0.790144	5.26183	2.58e-05	0.00027369	2.65359	UP	CTSG
-1.44401	3.10658	-5.38786	1.9e-05	0.000212155	2.65316	DOWN	GCHFR
4.39793	-1.41498	5.42825	1.72e-05	0.00019523	2.64696	UP	GPIHBP1
1.38639	2.63869	5.34973	2.08e-05	0.000228669	2.64652	UP	MIR143HG
-3.5081	-2.52729	-5.50882	1.42e-05	0.000168308	2.64321	DOWN	RP11-138H8.6
-2.63884	-1.01557	-5.35755	2.05e-05	0.000225465	2.64251	DOWN	AK7
-1.41141	3.14053	-5.38228	1.93e-05	0.000214493	2.6345	DOWN	EPHA7
1.40117	9.24396	5.51915	1.38e-05	0.000164612	2.63244	UP	TNC
-2.69168	0.938693	-5.23447	2.76e-05	0.000289054	2.60483	DOWN	RASL10B
-2.91771	-0.139401	-5.26036	2.59e-05	0.000274512	2.6014	DOWN	RP11-65J21.4
-3.39662	-2.06595	-5.45194	1.63e-05	0.000187269	2.58481	DOWN	RP11-96D1.10
-2.28053	0.328101	-5.22529	2.82e-05	0.000293125	2.58246	DOWN	NNAT
1.9972	-0.322261	5.24899	2.66e-05	0.000280512	2.57629	UP	RP3-523C21.1
2.80307	-1.18833	5.36209	2.02e-05	0.000223419	2.57429	UP	ADORA2B
-2.12467	2.74482	-5.3143	2.27e-05	0.000245493	2.56462	DOWN	RP11-526J3.3
1.46615	1.10504	5.22556	2.82e-05	0.00029311	2.56149	UP	CTD-2587H19.1
1.31702	3.15225	5.34905	2.09e-05	0.000228866	2.55936	UP	CD300A
1.02896	5.16504	5.46907	1.56e-05	0.000181703	2.55833	UP	ALDH1L2
-1.58203	-0.510191	-5.24352	2.7e-05	0.000283765	2.55692	DOWN	AC005154.7
1.89215	3.14265	5.3364	2.15e-05	0.000234391	2.55135	UP	EGR2
4.92638	5.42013	5.38241	1.93e-05	0.000214493	2.5229	UP	IGHG1
1.22875	1.58627	5.2336	2.77e-05	0.000289235	2.52194	UP	DGKG
2.83112	-0.645496	5.26284	2.58e-05	0.000273185	2.51701	UP	RHBDL2
1.58704	0.0200561	5.20006	3e-05	0.000309903	2.5143	UP	ERP27
1.41281	4.60873	5.41918	1.76e-05	0.000198409	2.50869	UP	CD28
-2.24392	1.1609	-5.19913	3.01e-05	0.000310236	2.50492	DOWN	SYT1
3.80769	-1.65014	5.37379	1.97e-05	0.000217988	2.503	UP	DMP1
-1.0951	3.38533	-5.34567	2.11e-05	0.000230415	2.49645	DOWN	GLIS1
1.31864	9.00722	5.46057	1.59e-05	0.000184705	2.4854	UP	IGFBP4
2.10175	-1.16267	5.28623	2.43e-05	0.000261399	2.47627	UP	CHAC1
-3.29065	-1.09228	-5.29951	2.36e-05	0.000253706	2.46288	DOWN	RP11-74M11.2
1.86157	0.352071	5.17178	3.22e-05	0.000327566	2.4626	UP	THEMIS
-1.17722	1.7439	-5.21246	2.91e-05	0.000301374	2.44551	DOWN	RP11-1114A5.4
-1.45714	0.941523	-5.17045	3.23e-05	0.000328282	2.44159	DOWN	GRID2
-1.17714	2.7551	-5.27578	2.5e-05	0.000267153	2.43507	DOWN	H1FX-AS1
2.20758	1.91623	5.19762	3.02e-05	0.000311012	2.43283	UP	TRBC2
1.0244	3.42787	5.31691	2.26e-05	0.000244244	2.42461	UP	GAMT
3.09965	-1.6741	5.34633	2.1e-05	0.000230243	2.42393	UP	AMZ1
1.84889	2.13042	5.21311	2.91e-05	0.000301077	2.41889	UP	CD2
1.17856	3.51974	5.31575	2.26e-05	0.000244779	2.41005	UP	PCDHGA12
1.84535	3.07464	5.26735	2.55e-05	0.000271132	2.39607	UP	MYO1G
1.83141	-0.545285	5.17329	3.21e-05	0.000326748	2.38783	UP	FAM225A
-3.08858	-1.91635	-5.34361	2.12e-05	0.000231039	2.37665	DOWN	SOX2
-1.24528	8.2496	-5.4192	1.76e-05	0.000198409	2.37139	DOWN	BTG2
4.01494	-0.734738	5.2514	2.65e-05	0.000279213	2.37116	UP	IGLV2-11
1.18518	3.98351	5.32878	2.19e-05	0.000238181	2.36689	UP	SCUBE2
1.06118	5.27124	5.37666	1.95e-05	0.000216771	2.32464	UP	BCAM
2.83236	1.16874	5.10981	3.74e-05	0.000368483	2.31528	UP	KRT7
-1.98314	1.92417	-5.15872	3.32e-05	0.000334693	2.31332	DOWN	ECHDC3
-1.14046	5.75523	-5.38662	1.91e-05	0.000212652	2.31273	DOWN	LAMA3
4.41269	-0.967943	5.24324	2.7e-05	0.000283789	2.31076	UP	ADCYAP1
1.14554	7.33331	5.39598	1.86e-05	0.00020867	2.30565	UP	CTSC
-2.66687	4.40457	-5.30263	2.34e-05	0.000251943	2.29456	DOWN	FABP4
-1.26263	3.47732	-5.26445	2.57e-05	0.000272782	2.28983	DOWN	MPP6
2.5333	-0.611495	5.14093	3.47e-05	0.000346961	2.27956	UP	TNN
2.18866	1.99728	5.12664	3.59e-05	0.000355991	2.24913	UP	ADAM8
1.13389	5.34946	5.3455	2.11e-05	0.000230415	2.24427	UP	TYMP
-1.74724	3.16531	-5.2182	2.87e-05	0.000297713	2.24393	DOWN	PPARG
1.50171	2.35674	5.16076	3.31e-05	0.00033342	2.2432	UP	CDCP1
2.08923	1.39712	5.09284	3.9e-05	0.000380462	2.24008	UP	LCK
-1.58627	0.286735	-5.0697	4.13e-05	0.000397747	2.23151	DOWN	STK33
-1.04021	1.23547	-5.09542	3.88e-05	0.000378695	2.22991	DOWN	ACRC
1.417	3.82914	5.25389	2.63e-05	0.00027769	2.21732	UP	ARHGAP42
2.89098	-0.677449	5.12681	3.59e-05	0.000355991	2.21632	UP	LINC00861
1.17587	1.94151	5.12643	3.59e-05	0.000355991	2.21608	UP	RP11-693N9.2
2.56083	-0.430563	5.08659	3.96e-05	0.000384816	2.19261	UP	SIT1
4.24858	4.47447	5.20499	2.97e-05	0.000306561	2.17449	UP	IGJ
2.78259	-1.63204	5.21216	2.91e-05	0.000301418	2.16496	UP	RP11-47I22.2
6.0206	0.6933	5.0903	3.93e-05	0.000381972	2.16179	UP	GREM1
1.93269	3.35384	5.18718	3.1e-05	0.000317358	2.1572	UP	CLEC5A
1.85911	-0.335252	5.04478	4.39e-05	0.000417707	2.13502	UP	AP000525.1
5.03648	-1.20064	5.15577	3.35e-05	0.000336923	2.13041	UP	CMA1
2.52191	4.2993	5.22564	2.82e-05	0.00029311	2.13019	UP	RP13-259F12.2
3.26216	-1.31826	5.16787	3.25e-05	0.000329798	2.13012	UP	RP11-33A14.1
2.0919	1.43029	5.03999	4.44e-05	0.00042149	2.11355	UP	FCER1A
5.38926	-0.704716	5.13261	3.54e-05	0.000352679	2.10227	UP	RXFP1
-1.43507	1.78868	-5.06737	4.15e-05	0.00039938	2.10175	DOWN	GPM6A
-1.24909	4.10097	-5.22735	2.81e-05	0.000292534	2.09637	DOWN	RAPGEF3
1.33385	3.50307	5.17938	3.16e-05	0.000322706	2.08639	UP	CNNM2
-4.43061	-0.550918	-5.09108	3.92e-05	0.000381459	2.08422	DOWN	MLXIPL
1.73525	3.4171	5.16325	3.28e-05	0.000332167	2.08072	UP	IFITM10
3.16885	-2.16079	5.18879	3.09e-05	0.000316299	2.07046	UP	SLC8A3
4.60828	-1.61537	5.1383	3.49e-05	0.000348805	2.06732	UP	RAB3C
-1.42821	5.40336	-5.27343	2.51e-05	0.000268522	2.06433	DOWN	HS3ST1
2.31113	-1.25966	5.09719	3.86e-05	0.000377694	2.0552	UP	LINC00622
2.86361	0.383089	4.99443	4.97e-05	0.000461526	2.05432	UP	PLD4
-1.13279	2.27707	-5.0835	3.99e-05	0.00038644	2.05359	DOWN	HRCT1
3.09895	0.38013	4.99044	5.02e-05	0.000464834	2.04363	UP	ADAMTS8
-1.542	3.98444	-5.18991	3.08e-05	0.000315995	2.03351	DOWN	AC003090.1
1.4578	3.26129	5.13715	3.5e-05	0.000349417	2.03241	UP	F3
-2.97714	0.606725	-4.98205	5.12e-05	0.000473243	2.03188	DOWN	KCNT1
-3.21542	-2.68807	-5.19948	3.01e-05	0.00031016	2.02292	DOWN	CTD-2611O12.6
-1.0961	1.15084	-5.00039	4.9e-05	0.000456528	2.01606	DOWN	MYL3
2.09302	1.36319	4.99239	4.99e-05	0.000463283	2.00867	UP	GDF15
-1.00324	6.9755	-5.27315	2.51e-05	0.000268536	2.00324	DOWN	ABCA6
1.38059	0.401089	4.96262	5.37e-05	0.000491677	1.98639	UP	SHANK1
2.10492	0.166001	4.96384	5.36e-05	0.000490967	1.98615	UP	PADI2
1.66174	1.49131	4.99607	4.95e-05	0.000460164	1.98563	UP	SCG5
-1.1666	2.99823	-5.10513	3.79e-05	0.000371054	1.98112	DOWN	SERPINA5
-1.00427	8.53794	-5.25768	2.61e-05	0.000275875	1.9809	DOWN	ABCA8
-2.23366	0.876936	-4.96465	5.35e-05	0.000490262	1.97879	DOWN	COL9A1
1.97947	1.82045	5.00211	4.88e-05	0.000454856	1.97218	UP	GZMK
2.73804	-0.906981	5.02264	4.64e-05	0.000437197	1.96021	UP	KCNA3
2.26918	-1.31552	5.05759	4.25e-05	0.000407474	1.95884	UP	SAMD10
-3.24783	-2.42974	-5.1443	3.44e-05	0.000344711	1.95175	DOWN	RP11-91P24.6
-3.41502	-2.06701	-5.12067	3.65e-05	0.000359926	1.94947	DOWN	GSG1L
3.07655	-1.08825	5.04533	4.38e-05	0.000417378	1.9488	UP	FHAD1
1.24495	5.66034	5.22927	2.8e-05	0.000291513	1.93971	UP	OAS3
4.34762	-0.305942	4.99948	4.91e-05	0.00045706	1.92583	UP	SEMA5B
-1.06485	3.52488	-5.12034	3.65e-05	0.000359926	1.92296	DOWN	HSD17B14
1.26845	4.89284	5.19345	3.05e-05	0.000313644	1.91847	UP	DSP
-2.84155	-0.975073	-5.00776	4.81e-05	0.000450035	1.91367	DOWN	AP000351.10
2.02567	2.00584	4.98567	5.08e-05	0.000469557	1.90087	UP	CH25H
-3.13489	-2.09079	-5.10058	3.83e-05	0.000375001	1.89367	DOWN	CYP3A5
-3.81923	-0.278426	-4.9553	5.47e-05	0.000499023	1.89013	DOWN	GPT
3.34463	-1.06922	5.02644	4.59e-05	0.000434085	1.88675	UP	PLAC8
1.79287	0.96546	4.92813	5.85e-05	0.000527756	1.8849	UP	ACE
-1.13141	4.49095	-5.16363	3.28e-05	0.000332049	1.88319	DOWN	SLC25A29
-1.24585	1.50461	-4.96138	5.39e-05	0.000492918	1.8828	DOWN	PEBP4
-3.11395	-0.246324	-4.93176	5.8e-05	0.000525164	1.86838	DOWN	TRIM63
1.81085	0.959207	4.91691	6.01e-05	0.000540213	1.85825	UP	HTR7
1.00607	3.53385	5.09108	3.92e-05	0.000381459	1.8572	UP	SECTM1
-2.89038	-1.93	-5.07829	4.04e-05	0.00039032	1.85669	DOWN	ARHGAP8
-3.80601	-1.75895	-5.05084	4.33e-05	0.000412904	1.85579	DOWN	THRB-IT1
2.6164	4.4965	5.12174	3.64e-05	0.000359306	1.85513	UP	ACTG2
1.42923	0.165925	4.899	6.28e-05	0.000559884	1.84272	UP	KCNG1
-1.43248	4.01122	-5.10778	3.76e-05	0.000369178	1.82525	DOWN	CLSTN2
-3.03382	-2.15458	-5.06705	4.16e-05	0.00039938	1.81883	DOWN	HTR2C
1.61515	2.13454	4.9649	5.34e-05	0.000490217	1.81561	UP	TRAF3IP3
-3.37518	-1.67377	-5.03378	4.51e-05	0.000427495	1.81059	DOWN	ENTPD2
1.15444	4.53548	5.13044	3.56e-05	0.00035435	1.80407	UP	SEMA3A
-1.91277	-1.01322	-4.934	5.76e-05	0.00052255	1.80185	DOWN	RP11-933H2.4
-1.53391	0.206357	-4.87981	6.59e-05	0.000583679	1.79916	DOWN	LRRTM4
-1.01236	4.64768	-5.13367	3.53e-05	0.000351971	1.78832	DOWN	MYO7A
1.32211	3.90388	5.08431	3.99e-05	0.000386421	1.78773	UP	NHS
-1.59495	0.249103	-4.86149	6.89e-05	0.000606574	1.75723	DOWN	RP11-529H20.6
-1.10617	2.38632	-4.96887	5.29e-05	0.000485977	1.75576	DOWN	CHDH
-1.0416	6.43406	-5.16954	3.23e-05	0.00032882	1.75562	DOWN	TCN2
-1.06674	4.05505	-5.08358	3.99e-05	0.00038644	1.74908	DOWN	NRCAM
1.2765	4.96064	5.12622	3.6e-05	0.000355991	1.74708	UP	HGF
2.69051	-0.570487	4.8909	6.41e-05	0.000569113	1.7449	UP	POU6F2
-3.04624	-0.634116	-4.90166	6.24e-05	0.000556518	1.74167	DOWN	AL590452.1
1.00443	5.01587	5.12532	3.6e-05	0.000356573	1.73208	UP	ENPP1
1.63583	2.6395	4.96675	5.32e-05	0.000488256	1.73024	UP	RYR3
-1.03247	3.821	-5.06165	4.21e-05	0.000404101	1.72992	DOWN	SEMA3G
2.01392	-0.189556	4.85724	6.96e-05	0.000611725	1.72973	UP	CD7
1.7159	0.167435	4.84815	7.12e-05	0.000621034	1.72677	UP	GJD3
2.24271	0.164109	4.84076	7.25e-05	0.000628786	1.70827	UP	EFNB3
-1.07038	6.32737	-5.14527	3.43e-05	0.000344294	1.69884	DOWN	F5
1.07675	7.33499	5.14657	3.42e-05	0.000343397	1.6947	UP	MSR1
-4.44628	-1.3372	-4.94689	5.58e-05	0.000508154	1.69033	DOWN	AC092839.1
1.00474	3.04556	4.98867	5.04e-05	0.00046635	1.69008	UP	BVES
1.37061	4.50458	5.07697	4.06e-05	0.000391367	1.68401	UP	SLC2A3
1.85808	1.19091	4.8469	7.14e-05	0.000622453	1.67463	UP	HS3ST3B1
1.7606	0.938811	4.83582	7.34e-05	0.000634582	1.66922	UP	CD247
-3.10901	-1.73659	-4.9606	5.4e-05	0.000493604	1.65364	DOWN	RP11-480G7.1
1.79664	0.189441	4.81328	7.76e-05	0.000662574	1.64775	UP	GSC
1.59977	1.09619	4.83355	7.38e-05	0.000637504	1.64685	UP	KBTBD11
2.46781	-0.302377	4.82689	7.5e-05	0.000645488	1.6464	UP	TRAT1
-1.91531	3.37355	-4.97552	5.2e-05	0.000479371	1.62692	DOWN	MME
1.496	0.106825	4.79938	8.03e-05	0.000682031	1.61608	UP	RP11-89B16.1
1.26722	8.21705	5.10939	3.75e-05	0.000368651	1.61306	UP	IGFBP3
-1.16252	1.14007	-4.82804	7.48e-05	0.000643977	1.6118	DOWN	LRRC61
-1.01578	2.45662	-4.91022	6.11e-05	0.000547519	1.60022	DOWN	CCDC39
-2.03889	0.68115	-4.7971	8.07e-05	0.000684492	1.5974	DOWN	HOGA1
-1.26381	3.1183	-4.95254	5.51e-05	0.000501622	1.59308	DOWN	WDR17
1.03368	2.79283	4.92822	5.85e-05	0.000527756	1.59029	UP	RIPK4
-3.6772	-2.26606	-4.93843	5.7e-05	0.000517432	1.58733	DOWN	RP11-282K24.3
-3.39392	-1.659	-4.91766	6e-05	0.00053976	1.58546	DOWN	ANKRD20A12P
-1.59835	1.09359	-4.80538	7.91e-05	0.000673954	1.57624	DOWN	USP44
1.07356	1.22073	4.81483	7.73e-05	0.000660703	1.57442	UP	SLC12A8
3.74822	-0.983483	4.87117	6.73e-05	0.000594961	1.57101	UP	NTF3
2.41481	-1.17622	4.85253	7.04e-05	0.000616979	1.56785	UP	P2RY10
2.97648	-0.975322	4.84517	7.17e-05	0.000624179	1.56736	UP	HOXD8
-1.93768	0.994712	-4.79404	8.14e-05	0.000688652	1.56445	DOWN	CNKSR2
-1.13712	1.73605	-4.8437	7.2e-05	0.000624866	1.56423	DOWN	ANKFN1
-3.95319	-2.48352	-4.93058	5.81e-05	0.000525865	1.56377	DOWN	RP13-650J16.1
2.32873	0.163514	4.77651	8.49e-05	0.000711454	1.56198	UP	CD3D
-4.37125	-0.797868	-4.85866	6.94e-05	0.000610192	1.55613	DOWN	MYOT
1.43313	1.21211	4.80153	7.99e-05	0.000679046	1.55403	UP	RASGRP1
-1.8808	1.20684	-4.79342	8.15e-05	0.000689381	1.53985	DOWN	AL035610.1
-3.58852	-1.03968	-4.85156	7.06e-05	0.000618148	1.53926	DOWN	RPL21P44
1.27452	3.18413	4.92807	5.85e-05	0.000527756	1.52989	UP	KLF16
2.97784	-1.0442	4.83224	7.4e-05	0.000638607	1.52285	UP	CD80
-1.41468	0.0916003	-4.75473	8.96e-05	0.000743894	1.51477	DOWN	CTD-2195M15.1
-4.6866	-1.48085	-4.86005	6.91e-05	0.000608422	1.51284	DOWN	FAM163A
-2.87704	-1.51461	-4.85292	7.04e-05	0.000616702	1.48143	DOWN	RP5-1115A15.1
1.34394	5.01829	5.00962	4.79e-05	0.000448469	1.45806	UP	CLEC11A
-3.01531	-2.05691	-4.87709	6.63e-05	0.000586991	1.45566	DOWN	CTB-43E15.4
-2.45136	1.01749	-4.74085	9.28e-05	0.000764103	1.45174	DOWN	CNTNAP3B
3.31566	-0.979848	4.79739	8.07e-05	0.000684492	1.43867	UP	TNFRSF4
4.22207	-0.782982	4.79935	8.03e-05	0.000682031	1.43559	UP	MMP1
-3.77246	0.956093	-4.72013	9.76e-05	0.000796484	1.43281	DOWN	ALDH1L1-AS2
-2.44055	2.81139	-4.84453	7.18e-05	0.000624526	1.42967	DOWN	LIPE
-1.14006	8.86074	-5.02666	4.59e-05	0.000434085	1.42004	DOWN	C10orf10
8.67983	0.669865	4.78313	8.36e-05	0.000702296	1.41454	UP	IBSP
1.072	2.6795	4.84572	7.16e-05	0.000623645	1.40917	UP	RASGRF2
1.19919	8.27272	5.02278	4.63e-05	0.000437197	1.40089	UP	IGFBP7
2.91399	-1.28345	4.79477	8.12e-05	0.000687764	1.39736	UP	SGCG
1.70352	0.787925	4.70985	0.000100131	0.000813893	1.3871	UP	SIGLEC15
-1.88114	0.104813	-4.69396	0.000104136	0.000842501	1.37686	DOWN	RP11-161D15.3
3.8178	-0.499432	4.72679	9.6e-05	0.000786825	1.34921	UP	LHX6
-1.02376	5.73324	-4.99223	5e-05	0.000463283	1.34553	DOWN	SLC1A3
-2.04606	0.742843	-4.68925	0.000105354	0.000849982	1.34285	DOWN	RP11-251M1.1
-1.33011	4.25008	-4.92641	5.87e-05	0.000529353	1.34215	DOWN	ABAT
-2.22232	5.64278	-4.9773	5.18e-05	0.000477785	1.34171	DOWN	MARCO
1.53208	1.84434	4.74751	9.12e-05	0.000754732	1.33649	UP	LRRN1
1.06059	0.761973	4.68968	0.000105244	0.000849485	1.32927	UP	RP11-686D22.7
-1.02332	4.09404	-4.91271	6.07e-05	0.000545239	1.32208	DOWN	HYAL1
1.42263	2.42049	4.78345	8.35e-05	0.000702093	1.31666	UP	KIF26B
1.41659	2.47196	4.78531	8.31e-05	0.000700132	1.31498	UP	RASAL3
-1.42499	1.13227	-4.69592	0.000103635	0.000839231	1.30965	DOWN	CECR2
-2.81783	-0.750304	-4.69272	0.000104455	0.000843904	1.30353	DOWN	HSD17B3
1.85356	1.27124	4.69253	0.000104505	0.000843912	1.30313	UP	IQCJ-SCHIP1
-4.19609	-1.15651	-4.7448	9.19e-05	0.000758357	1.28728	DOWN	EHF
-2.04431	-0.350199	-4.65472	0.000114734	0.000912926	1.27499	DOWN	FMN2
2.82593	-1.04286	4.70516	0.000101297	0.0008226	1.27266	UP	ELAVL4
-1.30866	0.571747	-4.65561	0.00011448	0.000911328	1.26748	DOWN	RP11-420A23.1
2.01903	-0.359482	4.64838	0.000116543	0.000925627	1.25709	UP	GPR141
2.95939	-1.36744	4.73027	9.52e-05	0.000781939	1.2528	UP	ELMOD1
-1.49545	0.394404	-4.64246	0.000118261	0.000935848	1.24987	DOWN	RP1-177G6.2
1.9218	-0.986862	4.67501	0.000109126	0.000875527	1.24963	UP	LINC00565
1.34454	2.77232	4.77681	8.49e-05	0.000711264	1.23595	UP	GPR65
5.09208	-0.428174	4.69283	0.000104429	0.000843904	1.22217	UP	NELL2
-3.31339	-0.738356	-4.66491	0.000111881	0.000895978	1.22168	DOWN	KIF19
-1.46025	0.841089	-4.6374	0.000119748	0.000945027	1.20367	DOWN	RP11-423O2.5
-1.59497	0.434953	-4.6202	0.000124947	0.000979825	1.19714	DOWN	RP11-16N11.2
-1.28413	3.32028	-4.8051	7.92e-05	0.000674084	1.19668	DOWN	RND2
-3.30273	-1.73674	-4.72338	9.68e-05	0.000791229	1.19084	DOWN	HTR4-IT1
1.76151	1.15622	4.63891	0.000119302	0.000942365	1.18653	UP	IPCEF1
2.14882	2.44472	4.71543	9.88e-05	0.000804258	1.18477	UP	TREM1
-1.22226	4.41218	-4.87037	6.74e-05	0.000595554	1.17668	DOWN	ADORA3
3.22488	-0.16712	4.60999	0.000128141	0.0010008	1.16191	UP	GPR1
1.57303	0.312676	4.60133	0.000130911	0.00101659	1.16188	UP	ETV7
-1.33189	3.48531	-4.80156	7.99e-05	0.000679046	1.16159	DOWN	RP11-524D16__A.3
2.19432	2.01633	4.67126	0.000110141	0.000883261	1.16027	UP	CD52
-1.92797	0.198668	-4.59664	0.000132438	0.0010246	1.1546	DOWN	PPP4R4
2.96054	-0.419608	4.6124	0.00012738	0.000995306	1.1531	UP	TNFSF11
1.62304	0.967305	4.61739	0.000125816	0.000985751	1.15187	UP	CD3G
1.95555	0.657113	4.59874	0.000131751	0.00102073	1.14193	UP	SP140
1.33933	0.808283	4.60787	0.000128813	0.00100447	1.13947	UP	MCTP2
1.12374	1.69029	4.65709	0.000114063	0.000908423	1.13014	UP	CCDC28B
1.47069	0.958706	4.60701	0.000129087	0.00100548	1.12295	UP	CEACAM21
-1.03033	1.87449	-4.67079	0.000110269	0.000883879	1.12261	DOWN	PPP1R36
1.38131	1.04069	4.60308	0.000130347	0.00101431	1.10671	UP	BATF3
-1.42635	5.66102	-4.88965	6.43e-05	0.000570579	1.10427	DOWN	SLC6A4
-1.44013	3.00432	-4.74203	9.25e-05	0.000762459	1.10214	DOWN	DGCR6
-1.13521	3.94325	-4.81006	7.82e-05	0.000666869	1.09702	DOWN	LSR
-1.79432	1.0366	-4.59559	0.00013278	0.00102641	1.09513	DOWN	CCDC173
3.07056	0.065296	4.57118	0.00014104	0.0010816	1.09317	UP	CLIC5
-2.4724	-1.93944	-4.68596	0.000106215	0.000856531	1.0754	DOWN	LINC00482
-1.99834	-0.24353	-4.56197	0.000144287	0.00109777	1.07371	DOWN	RP1-90J20.12
3.09228	-0.0408432	4.56372	0.000143663	0.00109494	1.0691	UP	NKG7
1.69754	0.781281	4.57069	0.000141211	0.00108243	1.06349	UP	KLRB1
2.27492	1.87406	4.6169	0.00012597	0.00098651	1.05773	UP	OLR1
-1.05555	2.99926	-4.72589	9.62e-05	0.000788191	1.05374	DOWN	FRAT1
-1.09935	1.42419	-4.60351	0.000130208	0.00101376	1.03937	DOWN	CYP46A1
4.33015	-1.50227	4.62514	0.000123431	0.000970089	1.03767	UP	CD79A
1.07548	3.79953	4.77108	8.61e-05	0.000719658	1.03154	UP	TMEM132E
4.08628	-2.06408	4.63561	0.000120279	0.000948791	1.02658	UP	PLA2G2D
1.48723	0.601633	4.54799	0.000149362	0.00112651	1.01986	UP	HMGA2
1.67621	1.08859	4.5654	0.00014307	0.00109234	1.01835	UP	RP11-284N8.3
3.87417	-1.97529	4.63264	0.000121166	0.000954921	1.01499	UP	INHBA-AS1
1.08614	1.26696	4.58025	0.000137914	0.00106043	1.0112	UP	TMC7
1.87238	0.388996	4.53351	0.000154806	0.00116352	1.0054	UP	SCIN
-1.25175	4.35441	-4.79528	8.11e-05	0.000687224	1.00225	DOWN	CNTN1
1.60366	9.74715	4.84853	7.11e-05	0.000620894	0.999738	UP	CCDC80
-2.38076	2.61141	-4.65294	0.00011524	0.000916533	0.997556	DOWN	TUSC5
2.2984	0.730545	4.52997	0.000156168	0.00117123	0.985623	UP	TMEM178A
2.07683	-1.07524	4.55614	0.000146382	0.00110836	0.984179	UP	KLRC1
1.60607	0.684253	4.5314	0.000155614	0.00116859	0.978078	UP	ABCB4
-1.5998	-0.0062065	-4.5143	0.000162336	0.00121017	0.969771	DOWN	C19orf18
-1.05705	5.91026	-4.83965	7.27e-05	0.000629882	0.961718	DOWN	EDNRB
-2.63995	-1.33201	-4.56585	0.00014291	0.0010916	0.946883	DOWN	CACNG6
-2.61069	-1.36809	-4.56827	0.000142058	0.00108701	0.941268	DOWN	VWA5B2
2.45024	-1.11884	4.54675	0.00014982	0.00112947	0.938361	UP	BTLA
-2.09625	1.16485	-4.53258	0.000155163	0.0011657	0.933354	DOWN	NAT8L
-1.24716	1.46583	-4.55867	0.000145468	0.00110482	0.92868	DOWN	USHBP1
3.37485	-0.392514	4.51162	0.000163415	0.00121664	0.919245	UP	IGLV2-8
1.12817	2.82982	4.65183	0.000115554	0.000918612	0.915576	UP	PIM2
4.68423	-0.820566	4.55006	0.000148599	0.00112173	0.911097	UP	IGLV1-44
1.70171	1.48992	4.54238	0.000151447	0.00113976	0.908826	UP	CD96
-1.82471	1.91734	-4.57283	0.000140466	0.00107767	0.903507	DOWN	LILRA2
-3.76367	0.557774	-4.48486	0.000174597	0.0012823	0.902902	DOWN	THRSP
1.08865	3.96241	4.7286	9.56e-05	0.0007848	0.900943	UP	KCNJ5
-2.51447	-0.94472	-4.50992	0.000164104	0.00122072	0.894858	DOWN	RP11-545A16.3
-1.37796	0.420645	-4.4893	0.000172689	0.00127151	0.89355	DOWN	AC007405.6
-1.51072	0.781714	-4.50071	0.000167885	0.00124246	0.892844	DOWN	FLJ14082
1.35277	1.8585	4.56418	0.000143501	0.00109419	0.886055	UP	PTGER2
1.03828	3.08964	4.65991	0.000113271	0.000904192	0.882676	UP	NLRP3
-2.85122	5.23062	-4.76219	8.8e-05	0.000733485	0.876141	DOWN	PLIN4
1.24819	2.47356	4.60731	0.000128991	0.00100518	0.875425	UP	CXorf21
-1.39994	0.656096	-4.48767	0.000173389	0.00127613	0.8706	DOWN	NEB
-1.99322	-0.930503	-4.48228	0.000175716	0.00128943	0.850801	DOWN	DPP6
2.67454	-0.74768	4.48188	0.00017589	0.00129015	0.84744	UP	ISLR2
-2.94161	-1.19472	-4.5109	0.000163706	0.00121829	0.846901	DOWN	ASPG
4.48174	-0.877252	4.51743	0.000161086	0.00120239	0.841873	UP	IGFBP1
-1.82566	0.0150174	-4.45409	0.000188403	0.00136521	0.833305	DOWN	SLC7A4
1.08062	3.72392	4.68345	0.000106874	0.000860646	0.829144	UP	IRF7
-1.00601	1.52239	-4.52143	0.000159499	0.00119466	0.824054	DOWN	RP3-449O17.1
-1.14969	0.990436	-4.48632	0.000173965	0.00127874	0.823383	DOWN	PDXDC2P
-2.45545	-1.22931	-4.49207	0.000171512	0.00126446	0.812551	DOWN	RP11-762I7.4
1.56881	1.49688	4.49455	0.000170464	0.00125887	0.79221	UP	RP11-417E7.1
-1.8902	0.102888	-4.4341	0.000197953	0.00141902	0.786285	DOWN	RP11-475B2.1
-1.46117	2.43637	-4.56167	0.000144394	0.0010981	0.776925	DOWN	CTC-429P9.5
-1.34496	1.82284	-4.51725	0.000161155	0.00120239	0.772291	DOWN	IL22RA1
3.26537	0.893577	4.43203	0.000198967	0.0014257	0.770417	UP	CCL3
3.05424	-2.24002	4.53008	0.000156123	0.00117123	0.76964	UP	CREG2
1.58374	0.926243	4.44921	0.000190692	0.00137778	0.759522	UP	NHSL2
-2.10677	-1.28341	-4.46273	0.000184419	0.00134082	0.7581	DOWN	POU5F1B
2.17321	0.773691	4.42992	0.000200011	0.00143081	0.748111	UP	OASL
1.20166	0.963583	4.4479	0.00019131	0.00138123	0.744683	UP	SOX17
-1.00244	2.53329	-4.55701	0.000146067	0.00110836	0.729275	DOWN	LINC00476
-1.45549	0.399647	-4.41401	0.00020804	0.00147972	0.721521	DOWN	MPZ
2.70825	0.0424765	4.40135	0.000214656	0.00152241	0.715636	UP	CST6
1.53939	-0.499171	4.40073	0.000214984	0.00152287	0.708699	UP	TMEM217
2.85985	0.263352	4.39782	0.000216538	0.00153263	0.707563	UP	PGAM2
1.13781	3.30087	4.60129	0.000130923	0.00101659	0.705747	UP	LILRB1
1.43751	4.52562	4.67571	0.000108937	0.000874823	0.700774	UP	PPP1R14A
1.22955	2.79438	4.55628	0.00014633	0.00110836	0.692065	UP	KIAA1211
3.07304	0.204176	4.38434	0.000223881	0.00157305	0.677751	UP	C5orf46
1.38091	1.90256	4.47556	0.00017866	0.00130474	0.666565	UP	GVINP1
2.78368	-2.27502	4.47168	0.000180382	0.00131533	0.643014	UP	SYT8
-1.04469	4.9258	-4.6751	0.000109102	0.000875527	0.631713	DOWN	AASS
1.41887	-0.00981454	4.36502	0.000234839	0.00162864	0.631353	UP	RGS13
-2.56727	-2.13804	-4.46842	0.000181844	0.00132487	0.62692	DOWN	PABPC1P3
1.52913	0.0960978	4.36374	0.000235587	0.00163219	0.625726	UP	MGAM
-1.66012	1.94591	-4.46127	0.000185085	0.00134482	0.623359	DOWN	IGFL2
-2.82263	-0.321118	-4.36143	0.000236936	0.00163957	0.620546	DOWN	NECAB1
-1.7999	0.930323	-4.38581	0.000223067	0.00156861	0.611115	DOWN	GPR82
-2.45805	-0.691752	-4.36478	0.000234982	0.00162864	0.610611	DOWN	RAPSN
3.71621	-2.14915	4.4351	0.000197462	0.00141608	0.606155	UP	IGKV1-12
-1.87985	-0.172033	-4.35081	0.000243244	0.00167322	0.602496	DOWN	AC016735.2
-2.41092	-0.283361	-4.3486	0.000244577	0.0016784	0.595571	DOWN	CTSL2
2.72876	-1.7128	4.42295	0.000203491	0.00145272	0.586357	UP	LAMP3
2.71015	-0.220422	4.34581	0.000246272	0.00168736	0.586088	UP	SH2D1A
2.50617	0.898843	4.35807	0.000238915	0.0016506	0.580303	UP	KLHL30
2.60245	-1.10626	4.3701	0.000231911	0.00161414	0.564202	UP	ADD2
1.46587	1.27972	4.38596	0.000222987	0.00156861	0.560946	UP	RBM24
-1.4129	3.57795	-4.56268	0.000144036	0.00109647	0.559548	DOWN	CLEC3B
1.75224	2.18926	4.44344	0.000193432	0.0013922	0.558967	UP	CD48
1.61562	1.43845	4.39091	0.000220272	0.00155435	0.556977	UP	PTPN7
-2.80442	-1.94762	-4.41919	0.00020539	0.00146386	0.554555	DOWN	SP5
-1.03498	1.09346	-4.37698	0.000227994	0.00159443	0.549533	DOWN	AC083843.1
-2.55871	-0.724745	-4.33528	0.000252766	0.00172302	0.544236	DOWN	FXYD1
-1.82431	-1.15704	-4.3482	0.000244817	0.00167938	0.540911	DOWN	STK31
-1.80538	0.543078	-4.3363	0.000252134	0.00171938	0.536755	DOWN	APC2
2.61645	-1.34035	4.36915	0.000232453	0.00161414	0.527219	UP	CXCL11
-1.0124	1.90206	-4.42406	0.000202933	0.00144933	0.524639	DOWN	RP11-262H14.4
2.88059	-2.44507	4.4146	0.000207736	0.00147816	0.519158	UP	SLCO4C1
1.04416	2.83093	4.48432	0.00017483	0.00128346	0.504254	UP	NAV3
2.82507	-1.73287	4.38211	0.00022512	0.00157985	0.503928	UP	LINC00840
1.35506	0.452295	4.32044	0.000262221	0.00177659	0.503079	UP	KLHL35
2.16884	-0.236471	4.30269	0.000273984	0.00183949	0.493992	UP	2024-03-04
2.05622	-1.52432	4.35531	0.000240548	0.00165927	0.492183	UP	AC007879.7
-1.5116	0.0154867	-4.30429	0.000272905	0.00183295	0.492044	DOWN	SLITRK5
1.10908	0.706422	4.32692	0.000258049	0.00175283	0.488901	UP	LINC00475
3.4192	-1.44554	4.35791	0.000239005	0.0016506	0.481829	UP	RP11-867G23.10
2.00956	-0.357704	4.29681	0.000278003	0.00186071	0.478572	UP	UHRF1
1.99675	-0.688336	4.29911	0.000276427	0.00185231	0.470544	UP	RET
2.25654	-0.393797	4.28942	0.000283129	0.00188718	0.461023	UP	TNF
1.17212	1.11136	4.33145	0.000255175	0.00173535	0.448327	UP	ZFP69B
2.03413	-1.1371	4.30617	0.000271639	0.00182656	0.446465	UP	AC097658.1
3.80351	-1.47765	4.33845	0.000250797	0.00171433	0.444883	UP	IGLV6-57
-2.76482	-1.17017	-4.31573	0.000265292	0.00179291	0.442654	DOWN	RP11-305O6.3
-1.0808	2.62527	-4.44522	0.000192583	0.0013874	0.440693	DOWN	RP5-1129J21.3
-1.76474	-0.310713	-4.27706	0.000291916	0.00192929	0.437463	DOWN	SNAP91
2.79802	-2.33635	4.37057	0.000231641	0.00161414	0.43697	UP	RP11-1094M14.5
-2.92471	1.99144	-4.35843	0.000238702	0.00165047	0.433923	DOWN	ADH4
-1.49652	2.51485	-4.42797	0.000200978	0.00143714	0.431753	DOWN	SOX10
-2.50686	-0.98464	-4.29157	0.000281625	0.00187916	0.426455	DOWN	PTPRVP
1.74392	0.544705	4.2867	0.000285041	0.00189341	0.42433	UP	AC064875.2
-1.0044	6.6999	-4.63031	0.000121864	0.00095911	0.424218	DOWN	ID1
-2.86607	-1.78061	-4.34588	0.000246226	0.00168736	0.422341	DOWN	CAPN9
-1.02069	3.52138	-4.50585	0.000165764	0.00123128	0.420625	DOWN	RSPO1
3.35176	-1.42162	4.32533	0.000259068	0.00175769	0.416173	UP	NR5A2
-2.63225	-0.44818	-4.26866	0.00029804	0.00196453	0.412832	DOWN	STOX1
2.71462	-1.15296	4.29467	0.000279475	0.0018684	0.401245	UP	HSPA8P4
1.68169	1.40074	4.32073	0.000262033	0.00177642	0.396148	UP	ITK
-1.36023	0.610192	-4.27625	0.000292503	0.00193243	0.380887	DOWN	IL17RB
1.03909	0.763031	4.28368	0.000287174	0.0019052	0.379807	UP	FHDC1
-2.29966	-0.0607844	-4.24464	0.00031628	0.00206283	0.363543	DOWN	RP3-332B22.1
3.26355	0.311888	4.24097	0.000319164	0.00208086	0.354512	UP	CASQ2
-2.55269	-1.20658	-4.27005	0.000297019	0.00195854	0.354014	DOWN	RP11-111G23.1
2.69164	-1.37988	4.28775	0.000284301	0.00189226	0.352996	UP	SCML4
-2.41138	-0.484509	-4.23516	0.000323784	0.00210623	0.339495	DOWN	FGF22
1.99118	0.200306	4.23756	0.000321865	0.00209532	0.338459	UP	RP11-3B12.1
-1.21907	1.50822	-4.31328	0.000266904	0.001801	0.335646	DOWN	CKMT2
4.06522	-0.0423185	4.23452	0.000324295	0.00210798	0.333212	UP	PDE4C
3.47865	-1.62929	4.2887	0.00028363	0.00188963	0.330639	UP	GZMB
3.266	1.521	4.26669	0.0002995	0.00197191	0.326863	UP	LPHN3
4.08894	2.14286	4.28994	0.000282764	0.00188604	0.326766	UP	GUCY1A2
-1.22222	1.96835	-4.34418	0.000247266	0.00169284	0.324443	DOWN	HRASLS5
-1.67844	1.19777	-4.2792	0.000290373	0.0019214	0.318214	DOWN	BEX2
-1.07125	5.85049	-4.57593	0.000139391	0.00107037	0.315763	DOWN	TSHZ2
-1.0109	1.32366	-4.29396	0.000279967	0.00186953	0.31444	DOWN	FTH1P7
1.22924	4.11025	4.49586	0.000169912	0.00125533	0.31332	UP	SPHK1
-2.33099	0.866355	-4.24487	0.0003161	0.00206243	0.304983	DOWN	SSTR1
1.59868	1.35432	4.27964	0.000290061	0.00192109	0.304273	UP	CTSW
1.20748	-0.0747366	4.21874	0.000337199	0.00217556	0.301244	UP	RP11-397A16.2
-2.70284	-1.43221	-4.26104	0.000303713	0.00199511	0.299397	DOWN	TNNT2
1.13458	3.26394	4.43072	0.000199616	0.00142868	0.296978	UP	PTP4A3
-3.4492	-1.48254	-4.2669	0.000299344	0.00197162	0.289636	DOWN	RP11-58H15.1
-1.00194	2.55167	-4.37693	0.000228026	0.00159443	0.286891	DOWN	GLYCTK
-2.02269	-0.332082	-4.20899	0.000345421	0.00221872	0.285611	DOWN	RP11-373A9.1
2.73662	-1.56908	4.2665	0.000299642	0.00197209	0.285296	UP	CTD-2171N6.1
2.1432	0.526153	4.21886	0.0003371	0.00217556	0.279016	UP	METTL7B
1.00894	5.67671	4.55173	0.000147987	0.00111808	0.26796	UP	SACS
-1.07072	0.284522	-4.21133	0.000343428	0.00220837	0.259325	DOWN	ZC2HC1C
3.5932	-0.646652	4.21163	0.000343174	0.00220837	0.255614	UP	RP11-1008C21.1
-1.55679	0.295873	-4.20663	0.000347441	0.00223054	0.252171	DOWN	SCNN1A
1.28445	3.04992	4.39295	0.000219165	0.00154869	0.246974	UP	AK5
-2.23252	-1.15956	-4.21052	0.000344116	0.00221198	0.240613	DOWN	KCNA2
1.10802	4.96638	4.51358	0.000162626	0.00121181	0.236167	UP	RNF152
-1.62739	-0.899344	-4.18426	0.000367193	0.00233438	0.216053	DOWN	FTH1P8
-1.83555	4.23879	-4.45878	0.00018623	0.0013506	0.213195	DOWN	SFRP5
-2.79378	-0.716916	-4.18377	0.000367635	0.00233549	0.211957	DOWN	RP11-420K14.2
3.90604	0.707841	4.17676	0.000374062	0.00237024	0.208221	UP	FCN1
3.15363	-0.995455	4.19778	0.000355126	0.0022693	0.203585	UP	RP11-542B15.1
-3.47991	-2.55581	-4.25243	0.000310245	0.00203187	0.202813	DOWN	RP11-517I3.1
2.01464	-0.112854	4.17064	0.000379758	0.00240108	0.198466	UP	CCR6
-3.97325	0.420789	-4.17142	0.000379027	0.00239908	0.198248	DOWN	PPP1R1A
-1.69611	1.04092	-4.21617	0.000339344	0.00218534	0.197068	DOWN	PCDH11X
-1.52433	-0.574101	-4.16821	0.000382046	0.00240853	0.193863	DOWN	ARMC12
1.11552	2.29238	4.31123	0.000268258	0.00180733	0.192035	UP	RAC2
-1.38844	1.63608	-4.25936	0.000304975	0.00200037	0.190981	DOWN	KIF5A
1.83179	-0.181315	4.16669	0.000383487	0.00241673	0.190355	UP	SLA2
-2.94071	-1.26586	-4.20062	0.000352647	0.00225847	0.18621	DOWN	AC060834.2
1.07347	3.47669	4.40142	0.000214621	0.00152241	0.184305	UP	ADCY5
-2.50939	-1.33344	-4.18878	0.000363113	0.00231268	0.167186	DOWN	RP11-407G23.4
-1.01713	0.277876	-4.16999	0.00038037	0.0024032	0.164403	DOWN	RP11-73K9.2
-1.63401	0.669064	-4.17948	0.000371554	0.00235687	0.156686	DOWN	TDRD6
1.61249	0.744904	4.16895	0.000381349	0.00240675	0.130066	UP	PRR15
2.59102	-2.27882	4.21372	0.000341406	0.00219781	0.123203	UP	RP11-680F8.1
1.98364	3.62915	4.37064	0.000231599	0.00161414	0.120132	UP	SELE
1.23343	1.62004	4.22401	0.000332828	0.00215538	0.11434	UP	GOLGA7B
1.01728	1.32238	4.20588	0.000348085	0.00223253	0.112976	UP	PPP1R3G
2.17411	-0.124708	4.12359	0.000426563	0.00264405	0.0948579	UP	FCN3
-2.61405	-1.62646	-4.16944	0.000380893	0.00240563	0.0848318	DOWN	RP11-145M4.3
1.75103	0.761829	4.1468	0.000402798	0.00252286	0.0814831	UP	CST7
-2.38547	-2.14915	-4.1909	0.00036122	0.00230316	0.0733344	DOWN	RP11-172E9.2
1.01608	3.9615	4.39082	0.000220323	0.00155435	0.072054	UP	ODF3B
2.4613	-1.11735	4.12971	0.000420166	0.0026156	0.0640063	UP	TRGC2
-1.24077	1.26675	-4.18022	0.000370874	0.00235398	0.0633402	DOWN	FNDC7
1.15627	1.81811	4.22032	0.000335884	0.00217031	0.0610636	UP	GPR85
3.80916	0.435428	4.10798	0.000443337	0.00272951	0.0591953	UP	THSD7B
-1.21023	4.21957	-4.40179	0.000214426	0.00152202	0.0553365	DOWN	EMILIN3
-1.27007	-0.173419	-4.10179	0.000450162	0.00275978	0.0403787	DOWN	RP11-552M11.8
2.35084	-1.144	4.1189	0.000431536	0.00266821	0.0396383	UP	UBASH3A
-1.44744	9.60946	-4.45781	0.000186676	0.00135326	0.0349598	DOWN	CD163
-1.19917	0.541256	-4.12382	0.000426331	0.00264355	0.0335735	DOWN	ESYT3
2.7935	-2.11947	4.14718	0.000402427	0.00252145	0.00620431	UP	BCL11A
-1.37928	-0.079211	-4.08733	0.000466515	0.00283988	0.00415453	DOWN	AC008443.1
-3.84173	-0.785669	-4.09519	0.000457551	0.00279227	-0.00307921	DOWN	TAGLN3
1.13152	4.50315	4.39191	0.000219726	0.00155139	-0.00602882	UP	PTPRD
3.63865	5.51625	4.38779	0.000221978	0.00156407	-0.0124602	UP	IGHA1
2.08074	-0.787744	4.07556	0.000480267	0.00289895	-0.0198882	UP	FAM47E-STBD1
-1.04309	0.607201	-4.10262	0.00044924	0.00275631	-0.0260525	DOWN	TBC1D3F
-1.85516	0.403563	-4.08517	0.000469015	0.0028512	-0.0293104	DOWN	KCNE1
1.74539	1.9165	4.17831	0.000372636	0.00236207	-0.0319196	UP	SPTB
-1.90535	1.74917	-4.16614	0.000384005	0.00241912	-0.0341354	DOWN	CYP4F11
1.8725	7.22902	4.44148	0.000194374	0.0013974	-0.0342477	UP	PRG4
-2.11377	-0.391949	-4.06167	0.00049702	0.00298281	-0.0409313	DOWN	C15orf62
2.55894	-2.04339	4.1234	0.000426764	0.00264436	-0.0425485	UP	RP1-151F17.1
1.03311	1.75948	4.17019	0.000380182	0.00240289	-0.050429	UP	WSCD1
2.5387	-1.68473	4.10069	0.000451383	0.00276337	-0.0615476	UP	PLEKHN1
-1.0353	1.71208	-4.16213	0.000387833	0.0024383	-0.0664611	DOWN	AC018642.1
2.50316	0.245059	4.04794	0.000514139	0.00307203	-0.0841317	UP	SPOCD1
-3.22006	1.35239	-4.08626	0.000467751	0.00284452	-0.0873318	DOWN	SCGN
1.0623	3.91396	4.32034	0.000262287	0.00177659	-0.0908477	UP	NBL1
-1.32324	0.270921	-4.05482	0.000505482	0.00302731	-0.0949923	DOWN	ABCA11P
-2.33891	-1.69363	-4.07738	0.000478119	0.00289136	-0.103554	DOWN	RP11-806O11.1
-1.80887	2.10664	-4.16164	0.000388306	0.00244002	-0.115367	DOWN	KIF1A
-1.29557	-0.553152	-4.02764	0.000540536	0.00320082	-0.115805	DOWN	LINC00271
2.1131	0.410916	4.0412	0.000522761	0.00311468	-0.121235	UP	PKP1
1.68576	1.28431	4.09067	0.000462688	0.00282112	-0.124212	UP	ZAP70
1.59723	3.92845	4.29744	0.000277566	0.00185922	-0.127536	UP	CR1
-1.08247	1.58442	-4.12634	0.000423686	0.0026328	-0.12967	DOWN	CDC45
2.63225	-0.667426	4.02233	0.000547661	0.00323528	-0.135819	UP	GZMM
-1.47185	4.89172	-4.35617	0.000240037	0.00165707	-0.136851	DOWN	SCN7A
-2.07703	1.76847	-4.12126	0.000429031	0.00265556	-0.13705	DOWN	TUBAL3
-2.00411	1.82374	-4.12496	0.000425123	0.00263795	-0.142385	DOWN	CLDN10
-2.85373	-1.87556	-4.0676	0.000489796	0.00294658	-0.143507	DOWN	CYP51P3
-2.04701	-1.86533	-4.06429	0.00049381	0.00296662	-0.146697	DOWN	RP11-480I12.5
-2.36397	-1.34247	-4.03441	0.000531584	0.00315534	-0.14961	DOWN	PCDH15
-1.46405	0.577187	-4.04345	0.00051986	0.00310059	-0.153457	DOWN	SYN3
2.45831	-1.43917	4.04054	0.00052361	0.00311546	-0.155773	UP	RP1-137D17.1
-1.28349	0.315535	-4.02025	0.000550483	0.00324589	-0.179617	DOWN	TPRG1-AS1
1.79648	0.317817	4.01241	0.000561217	0.00329518	-0.18352	UP	CYP19A1
-1.40396	0.140643	-4.00786	0.000567552	0.00332675	-0.188569	DOWN	RP11-561C5.3
-2.36612	-0.556645	-3.9913	0.000591191	0.00344207	-0.196624	DOWN	RPS15AP10
3.04186	-0.833615	3.99701	0.000582934	0.00340198	-0.204593	UP	POU2AF1
1.03281	1.72413	4.10109	0.000450941	0.00276271	-0.206642	UP	FAM212A
-3.41229	-0.322555	-3.97607	0.000613797	0.0035487	-0.22944	DOWN	PLIN5
-1.07681	1.85766	-4.10553	0.000446018	0.00274325	-0.230711	DOWN	CTD-2228K2.7
-1.98733	1.40544	-4.05422	0.000506241	0.00303007	-0.233896	DOWN	APOA1
1.15884	1.94981	4.10574	0.000445787	0.00274325	-0.233953	UP	SDSL
1.92498	0.587067	3.99963	0.000579177	0.00338461	-0.235724	UP	ADTRP
-2.52595	2.16031	-4.09895	0.000453325	0.0027733	-0.240085	DOWN	GRIK3
1.53891	0.933915	4.01872	0.000552557	0.00325424	-0.248894	UP	RP11-153M7.3
2.84048	-1.96979	4.01493	0.000557747	0.00327924	-0.249014	UP	FASLG
1.41022	6.74539	4.35426	0.000241176	0.00166295	-0.249167	UP	IFI6
-1.07463	1.7738	-4.0906	0.000462766	0.00282112	-0.249784	DOWN	TDRD10
-1.39532	4.13734	-4.26836	0.000298262	0.00196525	-0.253026	DOWN	ST6GALNAC1
2.85637	-1.03197	3.97738	0.000611817	0.00353998	-0.254822	UP	DRD1
1.07208	0.867808	4.01394	0.000559105	0.00328612	-0.265351	UP	SLFN12L
-1.86778	-1.37639	-3.96168	0.000635941	0.00365119	-0.295406	DOWN	NPPA-AS1
2.39899	-2.48026	4.0061	0.000570012	0.00333943	-0.303415	UP	USP30-AS1
-1.59636	-0.778938	-3.92875	0.00068965	0.0039015	-0.333077	DOWN	ERICH2
-3.62355	1.24131	-3.95629	0.000644443	0.00368781	-0.346782	DOWN	ANKRD20A14P
2.9654	-1.65788	3.95756	0.000642429	0.0036775	-0.347901	UP	RP11-88H9.1
2.16069	-0.264852	3.92256	0.000700231	0.0039505	-0.349659	UP	KCNK2
1.25261	0.652521	3.96207	0.000635328	0.00365009	-0.350311	UP	FAM110C
2.75467	-1.96098	3.96488	0.000630948	0.00362733	-0.351389	UP	LUZP2
2.93135	-1.73963	3.95203	0.000651237	0.00372056	-0.363822	UP	AC020571.3
-1.24487	1.08856	-3.98599	0.000598982	0.00347914	-0.364551	DOWN	C7orf29
1.13447	2.60257	4.10551	0.000446042	0.00274325	-0.364786	UP	CARD16
4.00055	-2.07453	3.94896	0.00065617	0.00374596	-0.365671	UP	IGKV1-17
-1.09353	1.09264	-3.98662	0.000598044	0.00347731	-0.367364	DOWN	CCDC148
1.45777	3.79259	4.19248	0.000359814	0.00229588	-0.368522	UP	EFHD1
2.40639	0.125752	3.91827	0.000707656	0.00398519	-0.371111	UP	BCL11B
-1.50515	1.93251	-4.04492	0.000517989	0.00309049	-0.374174	DOWN	WNT9B
-1.0643	6.58268	-4.30004	0.000275792	0.00184948	-0.38581	DOWN	ABCA1
1.16087	1.45213	3.99936	0.000579571	0.00338463	-0.392939	UP	CD8B
-1.07408	1.45813	-4.0053	0.000571138	0.00334439	-0.394249	DOWN	NUDT10
1.10811	4.49865	4.23159	0.000326655	0.00212093	-0.397741	UP	TBX18
-1.53071	-1.0268	-3.89571	0.000748035	0.00418408	-0.410058	DOWN	RP11-1007O24.2
1.062	7.08993	4.28834	0.000283886	0.00189061	-0.417121	UP	JUNB
2.33596	-1.16378	3.89874	0.000742482	0.0041576	-0.422049	UP	HKDC1
-1.55307	4.07409	-4.19014	0.000361897	0.00230613	-0.424918	DOWN	ARNTL
-2.11862	-1.37176	-3.88741	0.000763452	0.00426482	-0.453152	DOWN	RP11-128A17.1
2.43139	-1.18989	3.88425	0.000769409	0.00429257	-0.455282	UP	AIM2
1.78739	4.34069	4.1808	0.000370348	0.00235186	-0.468154	UP	CCL19
1.89673	3.27187	4.10052	0.00045157	0.00276354	-0.471174	UP	CRHBP
1.23375	2.52476	4.04954	0.000512117	0.00306177	-0.480706	UP	ACTC1
2.96089	0.0898667	3.86351	0.000809646	0.00447535	-0.482214	UP	GPR84
-1.69354	0.0819611	-3.87383	0.000789361	0.00438136	-0.485917	DOWN	RP11-697N18.3
-2.00843	-1.0765	-3.86132	0.000814001	0.00449258	-0.487823	DOWN	RP11-159N11.4
1.08104	0.972981	3.92355	0.000698519	0.00394524	-0.489272	UP	KCNC3
2.03072	-0.852418	3.85642	0.000823873	0.00453378	-0.493356	UP	RPGRIP1
-1.08159	6.86369	-4.25608	0.000307459	0.00201438	-0.496702	DOWN	EMCN
-1.19104	-0.148625	-3.86307	0.000810511	0.0044787	-0.497078	DOWN	RP11-893F2.9
-1.25769	2.09884	-4.00856	0.000566572	0.00332213	-0.49942	DOWN	RP11-617D20.1
2.13649	0.316976	3.86973	0.000797366	0.00441732	-0.499607	UP	CLCA2
-1.22529	1.5174	-3.96169	0.000635923	0.00365119	-0.501633	DOWN	AC004381.6
1.80877	3.15885	4.0799	0.000475156	0.00287946	-0.50415	UP	CCL21
2.05795	-0.26095	3.85167	0.000833539	0.00457682	-0.508164	UP	ERVMER34-1
-1.74538	-0.908138	-3.84556	0.000846131	0.0046357	-0.514977	DOWN	AC105053.4
-2.99731	-1.33399	-3.86186	0.000812929	0.00449064	-0.518926	DOWN	CACNA1E
1.31368	0.22807	3.86517	0.000806355	0.00446142	-0.519998	UP	TNFSF14
-1.91274	-0.0856834	-3.84741	0.000842306	0.00461912	-0.52844	DOWN	OR2A9P
2.14027	0.40048	3.85954	0.000817587	0.00450776	-0.529591	UP	CXCR6
-1.67626	-0.384832	-3.8373	0.000863465	0.00470986	-0.537624	DOWN	EBLN2
-1.02363	2.21189	-4.00604	0.0005701	0.00333943	-0.538272	DOWN	TCEAL5
1.5791	0.294344	3.8542	0.000828382	0.00455282	-0.545276	UP	AC017048.3
1.17857	0.777924	3.88065	0.000776258	0.00432245	-0.554681	UP	ASPHD2
1.04167	3.63175	4.10438	0.000447285	0.00274933	-0.568692	UP	ADAM28
-2.89677	-1.23544	-3.83227	0.000874199	0.00476242	-0.571078	DOWN	LINC00330
-2.7705	-1.65422	-3.84362	0.000850171	0.00464903	-0.579852	DOWN	IP6K3
1.55677	0.158626	3.83108	0.000876766	0.00477191	-0.586388	UP	TCF23
1.20458	2.33608	3.98506	0.000600358	0.00348493	-0.599799	UP	SPNS2
-2.75471	-2.20706	-3.84437	0.000848606	0.00464562	-0.606648	DOWN	AC005831.1
-1.48918	-1.00997	-3.79353	0.000961344	0.00514832	-0.627432	DOWN	CTD-2587M2.1
2.03796	-2.11452	3.83492	0.00086853	0.00473303	-0.629286	UP	RP11-91K9.1
2.34481	0.939742	3.83854	0.000860857	0.00469711	-0.631719	UP	CCL4
1.381	-0.215509	3.79848	0.00094975	0.00509566	-0.632948	UP	PRKCQ
1.44871	0.558081	3.83124	0.000876416	0.00477151	-0.633085	UP	ANO4
-1.99092	0.088266	-3.80487	0.000934986	0.00502732	-0.633778	DOWN	B3GALT1
-1.08089	1.51212	-3.90562	0.00073002	0.00409783	-0.635822	DOWN	PPP1R9A
2.77469	-0.379921	3.78845	0.000973392	0.00519522	-0.637334	UP	EOMES
1.35754	-0.379574	3.78908	0.000971902	0.00519308	-0.6457	UP	GRIN2D
3.05468	0.809006	3.8116	0.000919684	0.00496349	-0.648345	UP	SLAMF7
-2.92364	-1.26482	-3.79375	0.000960841	0.00514832	-0.649948	DOWN	CIDEA
-1.49255	0.494863	-3.82133	0.000897991	0.0048676	-0.649964	DOWN	RP11-66N24.4
-2.14923	-0.650937	-3.77697	0.00100118	0.0053141	-0.66176	DOWN	MIR17HG
-1.20235	-0.250899	-3.78541	0.000980685	0.00522771	-0.663771	DOWN	CCDC13
-1.04528	2.91222	-4.0089	0.0005661	0.00332048	-0.670933	DOWN	EFCAB4A
-1.59688	0.350198	-3.80228	0.000940955	0.00505472	-0.673452	DOWN	RP11-499P20.2
-2.04293	-0.466471	-3.77172	0.00101415	0.00535839	-0.676963	DOWN	WT1-AS
-2.3857	-0.323196	-3.77343	0.0010099	0.00534569	-0.67698	DOWN	PTPRQ
2.22001	-0.828936	3.76752	0.00102462	0.00540547	-0.683195	UP	TNFSF9
-1.03897	1.95142	-3.9219	0.000701369	0.00395485	-0.684518	DOWN	ASXL3
-1.01127	5.67204	-4.16363	0.000386399	0.00243067	-0.687808	DOWN	ADAM33
3.14566	-2.41763	3.80229	0.000940933	0.00505472	-0.689678	UP	SYT6
-1.47537	0.57655	-3.80571	0.000933058	0.00502006	-0.698267	DOWN	JAKMIP3
-1.38257	3.69481	-4.05192	0.000509111	0.00304589	-0.700002	DOWN	KCNQ1OT1
4.02358	-1.47124	3.77715	0.00100072	0.0053136	-0.701448	UP	IGHGP
-1.21323	-0.151628	-3.77062	0.00101688	0.00536957	-0.70344	DOWN	RP11-16P20.3
1.08298	1.35434	3.8601	0.000816454	0.00450295	-0.704601	UP	C16orf54
1.54188	-0.10383	3.76541	0.00102994	0.00543191	-0.712349	UP	PYHIN1
-1.13465	0.632218	-3.80409	0.000936772	0.00503537	-0.717807	DOWN	SIGLEC11
1.69728	6.78244	4.15237	0.000397294	0.00249199	-0.740422	UP	EGR1
2.45039	-1.32868	3.74851	0.00107345	0.0056204	-0.746987	UP	E2F7
2.48363	-1.24229	3.74519	0.00108222	0.00565778	-0.749005	UP	ASPHD1
1.4887	-0.36649	3.74033	0.00109515	0.00571334	-0.752765	UP	GFI1
-1.26129	-0.386306	-3.73595	0.00110696	0.00576111	-0.764568	DOWN	CCDC160
1.47311	3.11817	3.97626	0.000613504	0.00354819	-0.766614	UP	MEOX1
2.60111	-0.839215	3.7278	0.00112924	0.005863	-0.769243	UP	PRKAG3
1.82265	1.671	3.84406	0.000849253	0.00464694	-0.773114	UP	TRPC4
2.12599	1.07168	3.78893	0.000972251	0.00519308	-0.774795	UP	PRF1
-3.36936	-1.45488	-3.74068	0.00109421	0.00571015	-0.77925	DOWN	AC099048.1
1.00652	1.90829	3.87523	0.000786665	0.00436919	-0.781254	UP	CDC7
1.58111	-1.14099	3.7229	0.00114287	0.00591829	-0.781721	UP	FAM90A1
-2.18726	-0.996363	-3.71984	0.00115145	0.00594986	-0.785933	DOWN	RP11-384L8.1
-1.86632	-1.19746	-3.71579	0.0011629	0.00598586	-0.798786	DOWN	RND1
-1.06416	1.30328	-3.81774	0.000905928	0.00490297	-0.803201	DOWN	RP11-98I9.4
-1.78744	-1.09752	-3.71194	0.00117392	0.00602826	-0.803632	DOWN	VN1R85P
1.0792	0.153059	3.73807	0.00110122	0.0057364	-0.803951	UP	CALCR
-1.02867	2.47751	-3.91526	0.000712917	0.00401091	-0.807579	DOWN	PHEX
-1.23426	-0.29266	-3.7155	0.00116374	0.0059884	-0.815585	DOWN	WBP2NL
2.04531	-0.67117	3.70178	0.00120344	0.0061544	-0.823383	UP	C1orf110
-1.69345	-0.427101	-3.69379	0.00122716	0.00625177	-0.852234	DOWN	DUSP5P1
1.18036	0.812163	3.75264	0.00106264	0.00557053	-0.858632	UP	DACT2
-1.20979	1.91181	-3.84111	0.000855422	0.00467333	-0.866193	DOWN	RBP7
1.5554	0.932987	3.75116	0.0010665	0.00558737	-0.87067	UP	DGKH
-1.13016	8.71164	-4.08638	0.000467614	0.00284452	-0.892901	DOWN	PTGDS
1.02442	5.2196	4.06175	0.000496918	0.00298281	-0.896927	UP	GNB4
3.45791	-1.13882	3.67432	0.00128692	0.00651412	-0.901888	UP	TIGIT
1.149	0.318553	3.70244	0.00120149	0.00614982	-0.902189	UP	FBXL13
-1.65691	-1.11776	-3.66342	0.00132162	0.00665372	-0.905914	DOWN	RP11-353N4.6
2.36913	-1.81689	3.67631	0.00128068	0.00648822	-0.924877	UP	EPYC
-2.72653	-1.65049	-3.6714	0.00129612	0.00655115	-0.925361	DOWN	C1orf94
-1.80902	-0.041044	-3.66801	0.0013069	0.00659799	-0.93301	DOWN	AGAP8
2.92968	-1.65961	3.66758	0.00130826	0.00660292	-0.933796	UP	KLRF1
-3.1007	-1.48541	-3.66418	0.00131915	0.00664628	-0.934346	DOWN	RP11-380G5.3
2.50063	0.117634	3.66351	0.00132132	0.00665372	-0.936054	UP	C17orf72
2.03236	-1.81439	3.66593	0.00131354	0.00662569	-0.945056	UP	RP11-645N11.2
1.12557	0.923088	3.71658	0.00116068	0.00597798	-0.958571	UP	FOXD2
1.27107	-0.0970716	3.65305	0.00135548	0.00678796	-0.965099	UP	PPM1J
-1.71416	-1.30951	-3.63718	0.00140895	0.00701728	-0.965972	DOWN	RP11-95O2.5
1.22586	0.233375	3.6689	0.00130404	0.00658544	-0.967001	UP	SH2B2
2.62125	-1.48252	3.64629	0.001378	0.00688681	-0.967851	UP	C15orf48
2.46748	0.302399	3.65811	0.00133883	0.00672594	-0.972176	UP	HDC
1.73435	-0.241604	3.63659	0.00141097	0.00702332	-0.984437	UP	LY9
-1.74471	1.17413	-3.71524	0.00116447	0.00599037	-0.985832	DOWN	AL132709.5
1.98053	4.22321	3.9549	0.000646655	0.00369925	-0.986867	UP	PTX3
1.44945	5.32434	4.02017	0.000550579	0.00324589	-0.995253	UP	SOCS3
-1.18697	1.46892	-3.74716	0.00107701	0.00563566	-0.99752	DOWN	OCA2
1.23784	-0.46908	3.62504	0.00145125	0.00719699	-1.00068	UP	RP11-876N24.4
-1.77969	0.428851	-3.65945	0.00133449	0.00670992	-1.00412	DOWN	RP11-64D22.2
1.2779	2.27753	3.80659	0.000931058	0.00501397	-1.00753	UP	ACAP1
1.22747	2.93956	3.86098	0.000814684	0.00449461	-1.01512	UP	SPOCK2
3.04011	-1.86107	3.6251	0.00145104	0.00719699	-1.02546	UP	AKAP5
1.01758	0.556654	3.65497	0.00134916	0.006768	-1.04423	UP	RMI2
2.15315	-0.656823	3.59607	0.00155733	0.00763347	-1.05024	UP	WBSCR17
-1.87476	-1.39748	-3.59774	0.001551	0.00760474	-1.0516	DOWN	RP11-390K5.6
1.06529	3.41198	3.8869	0.000764407	0.00426878	-1.05164	UP	AOAH
1.67122	1.15718	3.68306	0.00125974	0.00639893	-1.05171	UP	MATK
-1.70029	0.129836	-3.62331	0.00145739	0.00722123	-1.05243	DOWN	RP11-168G16.1
-1.11436	1.19221	-3.70028	0.00120786	0.00617334	-1.05335	DOWN	AP000473.8
2.03262	-0.989245	3.59306	0.00156878	0.00767026	-1.05376	UP	C17orf82
-2.1846	-1.67957	-3.60238	0.00153357	0.0075342	-1.06085	DOWN	PXMP2
1.21273	0.787717	3.6582	0.00133854	0.00672594	-1.06542	UP	NOG
-2.12773	-1.97577	-3.61048	0.00150363	0.0074144	-1.06549	DOWN	INHA
1.33213	1.40586	3.70271	0.00120068	0.00614771	-1.07061	UP	CD6
-1.74616	-0.89003	-3.58335	0.00160624	0.0078204	-1.07498	DOWN	AC007038.7
1.37754	2.49345	3.79542	0.000956898	0.00513242	-1.07669	UP	DPP4
-1.46019	0.502679	-3.63448	0.00141826	0.00704948	-1.07705	DOWN	MANEA-AS1
-1.08675	3.03485	-3.84687	0.000843427	0.0046238	-1.08233	DOWN	AC011526.1
1.05056	5.00423	3.97593	0.000614011	0.00354875	-1.08268	UP	MDK
-1.55895	-0.109005	-3.59816	0.00154942	0.00759915	-1.08561	DOWN	CNNM1
-1.60046	-0.937967	-3.57431	0.00164195	0.00796743	-1.09367	DOWN	KIAA0040
-1.9367	-1.06626	-3.57318	0.00164646	0.00798426	-1.09561	DOWN	RP11-486A14.2
1.8205	2.50849	3.77461	0.00100698	0.00533835	-1.11123	UP	GPRIN3
-2.09879	-1.5444	-3.57184	0.00165184	0.00799978	-1.11315	DOWN	ROPN1L
-3.03513	-2.32491	-3.5861	0.00159555	0.00778144	-1.11631	DOWN	LINC00689
1.06576	0.707773	3.63377	0.00142071	0.00705952	-1.11658	UP	RPL23AP53
1.17269	3.04067	3.82776	0.000883922	0.00480576	-1.11677	UP	FAM101A
-1.0949	1.52254	-3.69966	0.00120968	0.006179	-1.12282	DOWN	CACNG8
1.60872	-0.764939	3.56143	0.00169416	0.00817055	-1.12399	UP	TCTEX1D1
1.38681	1.90373	3.71866	0.00115479	0.00596177	-1.13114	UP	NUP210
-2.14767	-0.714074	-3.55377	0.00172598	0.0082895	-1.13928	DOWN	SLC35F1
-2.2801	-2.07236	-3.57412	0.00164271	0.00796892	-1.1432	DOWN	AMHR2
-1.3974	0.291488	-3.59411	0.00156477	0.00765496	-1.14385	DOWN	SLC2A4
-1.04566	1.81582	-3.71508	0.00116494	0.00599104	-1.14624	DOWN	RP5-894A10.5
-1.04134	0.4974	-3.60637	0.00151877	0.00747617	-1.1493	DOWN	RP11-589P10.5
2.5498	-1.87412	3.56181	0.00169259	0.00816524	-1.15495	UP	TNR
-1.50901	1.56071	-3.68239	0.0012618	0.00640756	-1.15761	DOWN	LYPD2
-1.03402	2.70963	-3.78282	0.000986936	0.0052578	-1.16989	DOWN	PSORS1C1
1.26849	3.13961	3.81135	0.000920236	0.00496493	-1.17029	UP	LIMD2
1.39513	-0.138268	3.55852	0.00170616	0.00821473	-1.17043	UP	LANCL3
1.25784	2.07998	3.72162	0.00114646	0.00593287	-1.17227	UP	RP11-400K9.4
-2.69561	-2.01314	-3.55609	0.00171626	0.00824965	-1.17242	DOWN	CCT4P2
1.16957	2.03956	3.71635	0.00116132	0.00597947	-1.17398	UP	CD79B
1.17127	0.610639	3.59517	0.00156075	0.0076399	-1.187	UP	SLC38A5
1.37864	0.621914	3.59195	0.00157303	0.00768454	-1.19231	UP	TESPA1
-1.69348	1.01621	-3.60626	0.00151918	0.00747617	-1.21713	DOWN	RP11-366L20.2
-2.36252	-2.48629	-3.54113	0.00177973	0.00850294	-1.22113	DOWN	RP11-484D2.4
2.58114	-0.842609	3.5115	0.00191234	0.00901006	-1.22505	UP	ANKRD22
-1.91941	-1.68461	-3.5166	0.00188883	0.00891863	-1.23129	DOWN	TRIM74
1.53959	2.49134	3.72499	0.00113703	0.00589815	-1.23182	UP	CD8A
1.63488	-0.247452	3.52046	0.00187128	0.00885504	-1.24023	UP	ZCCHC5
3.28243	-0.632056	3.50105	0.00196136	0.00921599	-1.24671	UP	ROBO2
-2.16215	11.9469	-3.90397	0.00073299	0.00411185	-1.26464	DOWN	MALAT1
1.02939	2.452	3.71707	0.00115929	0.0059726	-1.26737	UP	RALGPS2
-4.47012	-0.242594	-3.48768	0.00202587	0.009473	-1.27486	DOWN	PON3
2.18918	-0.246251	3.49338	0.00199814	0.00936349	-1.29141	UP	TLL1
-2.92718	-2.00597	-3.48788	0.00202491	0.009473	-1.30376	DOWN	RP5-867C24.1
1.6389	-0.464854	3.48374	0.00204531	0.00954589	-1.30501	UP	UNC13A
-2.15394	-1.80023	-3.48411	0.00204346	0.00954237	-1.3051	DOWN	AP000692.9
-2.9393	1.0137	-3.54329	0.00177044	0.00846554	-1.30772	DOWN	KISS1
-1.03992	0.225674	-3.51795	0.00188266	0.00890032	-1.31153	DOWN	ACSM1
2.21747	-0.315568	3.479	0.00206889	0.00962231	-1.31407	UP	SYTL1
1.65774	0.0262994	3.49714	0.00198003	0.00928864	-1.31485	UP	NME1
2.57461	-1.5373	3.47151	0.0021067	0.00975376	-1.32235	UP	CTC-296K1.4
-1.41882	-0.651121	-3.47167	0.00210591	0.00975269	-1.3229	DOWN	CYP17A1-AS1
1.97801	-2.27392	3.48305	0.00204874	0.00955417	-1.32942	UP	CTD-2647E9.3
-2.23676	-1.82947	-3.46896	0.00211974	0.00980106	-1.33694	DOWN	RP11-44N11.1
-1.6719	0.0993115	-3.48649	0.00203176	0.00949541	-1.3523	DOWN	RORC
4.90655	-0.0182796	3.44805	0.0022296	0.010203	-1.35704	UP	IGKV1-5
-2.03374	-1.47172	-3.44924	0.00222322	0.0101819	-1.35849	DOWN	C1QTNF4
1.19327	5.08578	3.86358	0.000809503	0.00447535	-1.35877	UP	PLVAP
1.16064	0.971709	3.54566	0.0017603	0.00842633	-1.35883	UP	IL3RA
2.2641	-0.518976	3.45185	0.00220926	0.0101393	-1.36264	UP	OSM
3.68597	-0.830907	3.44538	0.00224405	0.0102505	-1.36364	UP	MS4A1
1.03501	2.33419	3.66337	0.00132178	0.00665372	-1.36839	UP	IL12RB2
-1.14302	-0.0983734	-3.47192	0.00210462	0.00974935	-1.37029	DOWN	AC079630.4
1.25909	0.242252	3.48351	0.00204644	0.00954857	-1.38288	UP	ALS2CR11
-1.85774	-1.97892	-3.44642	0.00223842	0.010238	-1.38691	DOWN	CPNE9
1.53987	-0.731825	3.43766	0.00228627	0.010383	-1.38853	UP	TESC
2.66871	-0.14401	3.44821	0.00222874	0.0102018	-1.38922	UP	SLITRK6
1.51673	0.164983	3.47058	0.00211146	0.0097702	-1.39241	UP	RP11-672A2.4
-1.11853	0.713995	-3.5108	0.00191556	0.00902035	-1.40187	DOWN	HSD17B13
-1.03074	-0.238091	-3.44537	0.0022441	0.0102505	-1.41475	DOWN	RP11-439E19.3
-1.19738	0.997246	-3.52083	0.00186959	0.00884946	-1.42727	DOWN	LRRC39
1.04081	2.34343	3.6377	0.00140717	0.00701042	-1.42847	UP	AC106722.1
2.34319	0.435506	3.45375	0.00219913	0.0101062	-1.44309	UP	HAS1
5.13796	1.06485	3.42291	0.00236908	0.0107115	-1.45278	UP	IGLC3
-1.29739	0.303716	-3.45556	0.00218951	0.0100753	-1.45562	DOWN	TFAP2C
-4.06725	0.342481	-3.41841	0.00239489	0.0108028	-1.45941	DOWN	PCK1
-1.42317	-0.495539	-3.40994	0.0024443	0.0109857	-1.46555	DOWN	CCT8P1
2.25162	-1.4762	3.39076	0.00255985	0.0114018	-1.48007	UP	ZCCHC12
3.84608	2.72362	3.56084	0.0016966	0.00817779	-1.48392	UP	IGHG2
-2.70847	0.238889	-3.41638	0.00240664	0.0108502	-1.4858	DOWN	RP11-421E14.2
1.47055	0.860343	3.47332	0.0020975	0.00972933	-1.48941	UP	FAM167B
1.47237	0.021007	3.4191	0.00239096	0.0107907	-1.48965	UP	DLX3
1.4086	-0.496395	3.39483	0.00253493	0.0113344	-1.49527	UP	EPHX3
-1.19745	0.492681	-3.45139	0.00221168	0.0101451	-1.49581	DOWN	RBFOX1
2.35243	-1.40652	3.37536	0.00265652	0.0117545	-1.50996	UP	SYTL5
-2.58371	-1.36332	-3.37253	0.00267461	0.0118178	-1.51463	DOWN	RP11-1090M7.2
2.16842	-1.71677	3.37634	0.00265024	0.0117361	-1.51617	UP	RP11-426C22.4
1.63973	0.717389	3.44251	0.00225963	0.010297	-1.52877	UP	CD5
-1.13699	1.85588	-3.55079	0.00173849	0.00833575	-1.53736	DOWN	CCDC68
-1.38932	-0.576402	-3.37326	0.00266995	0.0118044	-1.53817	DOWN	RP11-394I13.1
-1.58139	-0.846797	-3.3627	0.00273859	0.0120343	-1.5432	DOWN	AL022344.7
-1.40028	0.272098	-3.41112	0.00243734	0.0109601	-1.54828	DOWN	PPP1R1C
-1.46021	-0.283142	-3.37631	0.00265046	0.0117361	-1.55371	DOWN	RP4-798A10.2
2.34481	-0.590474	3.35607	0.00278256	0.0121813	-1.55934	UP	CLEC18A
3.16302	-1.44377	3.35122	0.00281511	0.0122866	-1.56128	UP	KB-1448A5.1
2.88832	-1.94813	3.35168	0.00281203	0.0122793	-1.56921	UP	KLHDC7B
-1.75249	-0.867579	-3.34752	0.00284025	0.0123745	-1.57294	DOWN	RP11-373D23.3
1.0842	3.65331	3.68156	0.00126436	0.00641678	-1.58642	UP	AMICA1
2.13377	-0.936087	3.33742	0.00290994	0.0125897	-1.58724	UP	IGLV1-47
-1.441	-1.46991	-3.3349	0.00292757	0.0126534	-1.58889	DOWN	RP11-147O5.1
1.26845	0.536963	3.40668	0.00246359	0.0110581	-1.59087	UP	CTD-2020K17.1
1.52463	0.252334	3.38296	0.00260837	0.0115882	-1.59486	UP	EXOC3L1
-2.16976	-2.20188	-3.34095	0.0028854	0.012517	-1.60216	DOWN	RP11-163E9.2
1.45674	-0.763296	3.33597	0.00292006	0.012624	-1.60231	UP	TOB1-AS1
4.82812	0.0724279	3.32962	0.00296486	0.0127859	-1.60488	UP	IGKV3-20
-1.08799	1.0185	-3.44213	0.00226172	0.0103039	-1.61471	DOWN	CDNF
2.43835	1.75904	3.4705	0.00211186	0.0097702	-1.61573	UP	CD300E
-1.08096	0.0290213	-3.36703	0.00271022	0.0119459	-1.61647	DOWN	FPGT-TNNI3K
-1.80287	-1.10651	-3.31832	0.00304625	0.0130753	-1.6251	DOWN	AC073871.2
-2.08613	-1.98512	-3.32544	0.00299478	0.0128829	-1.6255	DOWN	MAGOH2
1.58018	-0.267918	3.33789	0.00290665	0.0125786	-1.63482	UP	RP11-92C4.6
1.0901	-0.0389363	3.35356	0.00279939	0.0122401	-1.63504	UP	SRSF12
1.47249	-1.23282	3.31176	0.00309452	0.01323	-1.63662	UP	FSCN2
1.74019	0.495109	3.37793	0.00264009	0.0116962	-1.63812	UP	VEPH1
-1.84958	0.409384	-3.36655	0.00271337	0.011949	-1.65333	DOWN	RP11-611O2.5
2.6605	-2.66103	3.31721	0.00305443	0.0131038	-1.65352	UP	AC092614.2
1.57812	1.56208	3.45614	0.00218644	0.0100639	-1.65882	UP	SLAMF6
-2.27064	-1.65508	-3.29603	0.00321325	0.0136435	-1.67254	DOWN	RPS20P33
-1.55548	-1.29115	-3.29134	0.00324956	0.0137775	-1.67786	DOWN	RP11-509J21.3
-1.1396	4.49412	-3.70213	0.00120239	0.00615184	-1.68132	DOWN	PPM1K
2.25137	-0.844174	3.28932	0.00326528	0.0138205	-1.68843	UP	EPHA1
2.74058	0.175602	3.31609	0.00306262	0.0131292	-1.69473	UP	BCL2A1
-1.26805	0.557955	-3.35903	0.00276285	0.0121133	-1.71148	DOWN	RP11-197K6.1
-1.53094	-0.869894	-3.28138	0.00332787	0.0140443	-1.71217	DOWN	TRPC2
-1.25641	-0.0707217	-3.31395	0.00307833	0.0131705	-1.71799	DOWN	NAP1L6
1.83296	-1.36219	3.26588	0.00345338	0.014486	-1.72824	UP	RP11-589M4.1
-2.87301	-0.967475	-3.26704	0.00344377	0.0144578	-1.72919	DOWN	C2orf72
-1.99254	-0.342469	-3.28801	0.00327553	0.0138571	-1.73006	DOWN	PPEF1
-1.92059	-0.966149	-3.2676	0.00343921	0.0144515	-1.73437	DOWN	RP11-600F24.7
1.48285	-1.17215	3.26138	0.00349068	0.0145966	-1.7413	UP	ICAM4
-2.26269	-1.85802	-3.26204	0.00348514	0.0145809	-1.74443	DOWN	RP11-21L23.3
-1.0878	-0.0706396	-3.30031	0.0031805	0.0135299	-1.74919	DOWN	JPH1
-1.48469	-0.183295	-3.29113	0.00325119	0.013781	-1.75122	DOWN	RP5-864K19.4
1.48965	0.070975	3.30014	0.0031818	0.0135299	-1.7532	UP	FAM124B
2.25237	-1.29944	3.25147	0.00357415	0.0148918	-1.75715	UP	CD40LG
1.00101	0.774489	3.35204	0.00280961	0.0122718	-1.76582	UP	ANXA2R
1.14747	2.83525	3.53722	0.00179673	0.00857234	-1.766	UP	PRDM1
-1.30853	-0.889034	-3.24861	0.00359859	0.0149721	-1.78119	DOWN	RP1-90L6.2
-2.05525	-1.0578	-3.24104	0.00366411	0.0151938	-1.78323	DOWN	MSTN
-2.64858	-2.75126	-3.24776	0.00360591	0.0149954	-1.78979	DOWN	C2CD4A
-2.01954	3.81503	-3.59582	0.00155826	0.00763347	-1.79316	DOWN	THNSL2
-2.0338	-1.1393	-3.2353	0.00371458	0.0153664	-1.79375	DOWN	KCNH7
1.45598	-0.199093	3.26763	0.00343897	0.0144515	-1.79628	UP	ISPD
1.50752	0.155509	3.28394	0.0033075	0.013972	-1.80056	UP	CD101
1.9784	-1.55777	3.22989	0.00376281	0.0155104	-1.80077	UP	RP11-283G6.3
1.18937	0.696409	3.32705	0.00298323	0.0128481	-1.8018	UP	RAB27B
2.11289	-1.27806	3.22848	0.00377539	0.0155586	-1.80355	UP	SFN
1.90049	-0.943409	3.23286	0.00373621	0.0154301	-1.80546	UP	C10orf55
1.95863	0.346308	3.28405	0.00330663	0.0139717	-1.81307	UP	IL1RN
-1.15507	-0.167454	-3.26371	0.0034713	0.0145436	-1.8146	DOWN	RP11-105N14.1
-1.31359	1.04516	-3.35045	0.00282033	0.0123063	-1.81742	DOWN	NUGGC
-1.19356	-0.0539881	-3.26543	0.00345707	0.014498	-1.82418	DOWN	GPR75
1.28952	1.67132	3.39883	0.00251062	0.0112373	-1.83281	UP	KCNQ3
1.74925	0.116759	3.26474	0.00346278	0.0145166	-1.83532	UP	MYO5B
1.23444	0.00157077	3.26054	0.00349761	0.0146221	-1.83804	UP	CD300LB
1.45942	-0.353508	3.23697	0.00369981	0.0153199	-1.84427	UP	FAM155A
-1.39631	4.14144	-3.60321	0.0015305	0.00752123	-1.85655	DOWN	ACSM5
-1.52739	-1.85321	-3.20297	0.00401161	0.0162885	-1.8571	DOWN	LINC00484
1.97109	3.24677	3.51613	0.00189098	0.00892394	-1.85901	UP	C1QTNF3
-1.67702	1.2815	-3.34773	0.0028388	0.0123713	-1.86148	DOWN	SLC19A3
-1.96682	-0.274876	-3.22658	0.00379255	0.0156108	-1.8639	DOWN	AC016586.1
1.17104	1.1238	3.33194	0.00294845	0.0127246	-1.86856	UP	RP11-69I8.3
2.38745	-1.58208	3.1962	0.00407668	0.0165047	-1.8688	UP	PRSS3
-1.05452	7.63878	-3.68812	0.00124427	0.00633146	-1.87183	DOWN	HTRA3
-1.22377	-0.0954512	-3.23972	0.00367566	0.0152344	-1.87483	DOWN	RP11-756P10.3
-1.71834	-1.51012	-3.19047	0.00413251	0.0166818	-1.87888	DOWN	RP11-390B4.5
-2.16343	-0.100694	-3.22444	0.00381191	0.0156719	-1.89022	DOWN	TMEM88
1.03727	-0.33632	3.2183	0.00386798	0.0158274	-1.89204	UP	RP3-510D11.2
1.27391	-0.0267702	3.23086	0.00375404	0.0154816	-1.89688	UP	TOX
1.46872	-0.102617	3.22239	0.00383052	0.0157224	-1.90092	UP	EPPK1
1.13503	2.15924	3.414	0.00242048	0.0108956	-1.90705	UP	MAPK13
2.13336	-1.55647	3.17489	0.0042881	0.0172059	-1.90999	UP	STAC
-1.23041	1.95106	-3.39516	0.00253287	0.0113281	-1.91204	DOWN	BANK1
-1.4484	3.58895	-3.53367	0.00181224	0.00864163	-1.91527	DOWN	ANKRD36B
1.17392	0.609698	3.26686	0.00344532	0.0144592	-1.91736	UP	RP11-145A3.1
-1.57904	-0.841274	-3.17911	0.00424539	0.0170582	-1.92533	DOWN	RP11-509J21.1
1.42724	-1.3462	3.16656	0.00437362	0.0174804	-1.92922	UP	LIMD1-AS1
2.10631	0.278608	3.22282	0.00382663	0.0157175	-1.92933	UP	DERL3
-1.90904	-0.842503	-3.17399	0.00429727	0.0172387	-1.93408	DOWN	CTD-2298J14.2
1.21396	-1.25829	3.16576	0.00438194	0.0175056	-1.93409	UP	CMTM1
1.23912	2.31167	3.41508	0.00241419	0.0108758	-1.93774	UP	RNF150
1.18977	0.650297	3.26228	0.00348317	0.0145809	-1.93836	UP	CDYL2
-2.0101	-1.26314	-3.15969	0.00444536	0.0177256	-1.94342	DOWN	AC009237.8
3.57611	-0.750705	3.15994	0.00444273	0.0177199	-1.94556	UP	RP11-536O18.2
-3.59349	-1.41339	-3.15068	0.0045412	0.0180298	-1.95766	DOWN	RP11-3K16.2
-1.12801	-0.328307	-3.18696	0.0041671	0.0167902	-1.96042	DOWN	AP000769.1
1.00971	4.06848	3.55572	0.00171779	0.00825472	-1.96068	UP	HES4
-1.05482	0.006626	-3.20688	0.00397451	0.016172	-1.96223	DOWN	LL0XNC01-7P3.1
-2.01864	-1.96276	-3.14716	0.0045792	0.0181351	-1.96912	DOWN	RP11-421L10.1
-1.64349	-0.439924	-3.17299	0.00430743	0.0172738	-1.97186	DOWN	PDE6A
-1.86589	0.32951	-3.21294	0.00391766	0.0159931	-1.97425	DOWN	SOWAHA
1.13522	-0.118806	3.18775	0.0041593	0.0167705	-1.98162	UP	NEURL3
-1.88287	0.367197	-3.2119	0.00392732	0.0160212	-1.98288	DOWN	TUBB4A
-1.9955	-1.27399	-3.14014	0.00465587	0.0183891	-1.98288	DOWN	TBX22
-1.01291	-0.108154	-3.18982	0.00413884	0.0167035	-1.98417	DOWN	RP11-320M2.1
1.29316	2.85468	3.43879	0.00228001	0.0103682	-1.99174	UP	LRRC4B
1.04555	3.21707	3.47454	0.00209132	0.00970844	-1.99492	UP	HSPA4L
-2.00969	-0.433491	-3.15553	0.00448941	0.0178528	-1.99846	DOWN	RP11-385D13.3
-1.66585	0.906572	-3.25101	0.00357808	0.0149047	-1.99862	DOWN	SLC4A5
-1.22607	1.36266	-3.30169	0.00317003	0.0134912	-1.99877	DOWN	RP11-334C17.5
1.93788	1.01781	3.24731	0.00360975	0.0150078	-2.00027	UP	GPHA2
1.41951	3.14318	3.45694	0.00218225	0.0100526	-2.00255	UP	ITGAX
-1.60867	0.482034	-3.21389	0.00390883	0.0159608	-2.0046	DOWN	RP11-782C8.2
1.11154	-1.13618	3.12961	0.00477317	0.018762	-2.0128	UP	CEL
1.36642	0.980637	3.25293	0.00356172	0.0148472	-2.01435	UP	FRK
1.50798	2.37693	3.38103	0.00262053	0.0116332	-2.01607	UP	MPP7
-1.67744	1.6678	-3.3142	0.00307649	0.0131673	-2.02036	DOWN	KCNIP2
2.37051	-1.24914	3.11978	0.0048853	0.019099	-2.02132	UP	CTC-327F10.5
1.28765	-0.737412	3.13684	0.00469231	0.0185091	-2.02232	UP	CCDC147-AS1
2.0992	0.805219	3.21785	0.00387216	0.0158408	-2.0256	UP	ADAMDEC1
2.53093	-2.64924	3.11884	0.00489611	0.0191326	-2.0303	UP	KCNMB2
-1.76535	0.341923	-3.18888	0.00414817	0.0167373	-2.03319	DOWN	TYRP1
-1.01549	0.413041	-3.2043	0.0039989	0.0162445	-2.03399	DOWN	CTD-3107M8.4
-2.04937	-1.99592	-3.11016	0.00499749	0.0194399	-2.04098	DOWN	RP5-1024G6.5
-2.02852	-2.166	-3.10979	0.00500185	0.0194452	-2.04528	DOWN	EGF
2.1121	2.62552	3.37255	0.00267451	0.0118178	-2.04935	UP	CLEC4G
2.24965	-2.05123	3.10125	0.00510353	0.0197564	-2.0582	UP	INSRR
-2.21367	-1.82473	-3.09521	0.0051767	0.0199906	-2.0671	DOWN	RP11-77P16.4
1.434	3.80677	3.47863	0.00207076	0.00962653	-2.07644	UP	RP11-12A1.1
-2.10399	-0.934912	-3.09472	0.00518265	0.0200092	-2.0887	DOWN	ANGPT4
-1.01161	0.00846669	-3.14846	0.00456518	0.0180888	-2.08918	DOWN	ST3GAL6-AS1
2.69789	-2.59151	3.08536	0.00529814	0.0203597	-2.09186	UP	PAX5
-2.43674	-2.46923	-3.0838	0.00531763	0.0204123	-2.09622	DOWN	AC011475.1
-2.64138	-2.19177	-3.0759	0.00541748	0.0206949	-2.10713	DOWN	RP11-195E2.1
-1.724	-0.589608	-3.09968	0.00512245	0.019812	-2.10967	DOWN	RP11-307B6.3
-2.48349	-0.28022	-3.10253	0.00508816	0.0197057	-2.11347	DOWN	KB-1958F4.1
1.73006	-0.47079	3.09791	0.00514395	0.0198774	-2.11884	UP	EPS8L1
1.23259	6.93227	3.58372	0.00160482	0.00781637	-2.11984	UP	FCGBP
2.23241	-0.215774	3.10164	0.00509892	0.0197429	-2.12388	UP	SDS
-2.31579	-1.93822	-3.06478	0.00556089	0.0211306	-2.12686	DOWN	PKD2L1
-1.9775	-1.30036	-3.06567	0.00554931	0.0210918	-2.13074	DOWN	PRSS50
1.92126	-1.41892	3.06276	0.00558731	0.0211759	-2.13201	UP	RIMBP2
2.18808	-2.10001	3.06278	0.0055871	0.0211759	-2.13207	UP	LPAL2
-1.04873	0.489786	-3.16432	0.00439694	0.0175494	-2.13318	DOWN	NPIPP1
1.05577	1.24127	3.22803	0.00377949	0.0155681	-2.13348	UP	FOSL1
-1.10681	-0.382469	-3.10256	0.00508783	0.0197057	-2.13397	DOWN	RP11-435O5.5
1.13569	0.245545	3.13961	0.00466171	0.018403	-2.13602	UP	CRTAM
-2.46611	-2.29102	-3.06033	0.00561934	0.0212787	-2.13823	DOWN	ALG1L
-2.98193	-3.00068	-3.06324	0.00558103	0.0211759	-2.13832	DOWN	CTD-3236F5.1
-1.35107	-1.05214	-3.06838	0.005514	0.0209805	-2.14094	DOWN	STX16-NPEPL1
1.91308	-1.85486	3.05353	0.0057098	0.0215414	-2.14733	UP	SLC38A11
-1.66356	-0.124751	-3.10374	0.00507368	0.0196672	-2.15179	DOWN	CTD-2135D7.5
-1.00815	-0.120364	-3.10906	0.00501048	0.0194734	-2.15407	DOWN	SPATA25
-1.71664	-1.32342	-3.05314	0.00571499	0.0215563	-2.15637	DOWN	RP11-561N12.5
-1.90069	-1.66846	-3.04826	0.00578083	0.0217432	-2.15723	DOWN	CEND1
1.8882	-0.436318	3.07618	0.00541387	0.0206948	-2.16294	UP	CXCR3
1.22352	0.0330189	3.11097	0.00498793	0.0194128	-2.16375	UP	KIAA0226L
-1.86553	-1.59741	-3.04411	0.00583731	0.0218786	-2.16628	DOWN	AC006277.2
1.86237	-1.77445	3.04265	0.00585738	0.0219408	-2.16783	UP	TMEM156
-1.99324	-2.26656	-3.0455	0.00581841	0.0218373	-2.16795	DOWN	AGBL4
-2.50422	-0.147874	-3.07559	0.00542138	0.0207007	-2.18359	DOWN	HPCAL4
3.06707	-1.68444	3.03389	0.00597884	0.0222805	-2.18457	UP	IGHV4-59
-2.69558	0.0262883	-3.08403	0.00531478	0.0204058	-2.1899	DOWN	SULT1C2
1.42955	0.479556	3.12588	0.00481547	0.0188898	-2.19228	UP	RHOH
3.55753	-0.496477	3.03931	0.00590344	0.0220596	-2.19715	UP	IGKV3-11
1.63715	-1.76071	3.02688	0.00607785	0.0226009	-2.1981	UP	SYT3
-2.28695	1.67183	-3.21947	0.00385724	0.0157947	-2.20066	DOWN	MT1X
1.0818	4.22439	3.46366	0.00214711	0.00991966	-2.20244	UP	RSAD2
1.3692	1.14132	3.18409	0.00419554	0.0168774	-2.20402	UP	RP11-75C9.1
-1.82421	-1.76503	-3.0236	0.00612471	0.0227216	-2.20439	DOWN	EFCAB12
4.12599	-1.74685	3.01771	0.00620961	0.0229483	-2.2163	UP	IGLV3-1
1.15658	1.04704	3.17108	0.00432704	0.0173381	-2.21778	UP	SAMD14
-2.67017	-1.02415	-3.02288	0.006135	0.0227349	-2.22095	DOWN	ACVR1C
-1.58695	-1.39859	-3.0149	0.00625065	0.0230475	-2.2299	DOWN	CTB-129O4.1
-1.95176	-1.39105	-3.01346	0.00627178	0.0231043	-2.23044	DOWN	GRB7
1.53752	-0.972142	3.0228	0.00613614	0.0227349	-2.23352	UP	MEMO1
-3.29823	0.451067	-3.07426	0.00543841	0.0207427	-2.23511	DOWN	ALOX15B
-1.8341	-2.18085	-3.00474	0.0064008	0.0234949	-2.24347	DOWN	RP11-1021N1.2
-1.27721	-0.324087	-3.05026	0.0057537	0.0216694	-2.24698	DOWN	CTD-3064H18.6
1.38114	0.361513	3.09237	0.00521146	0.0200891	-2.25119	UP	MACC1
2.12269	-2.11169	2.99924	0.00648362	0.0237637	-2.25235	UP	AC011306.2
-1.46751	-0.644984	-3.02562	0.00609579	0.0226385	-2.26059	DOWN	RP11-16E12.1
1.82238	-0.898825	3.00776	0.0063559	0.0233795	-2.2664	UP	RP11-54A9.1
-1.99464	-2.00855	-2.99078	0.00661299	0.0241512	-2.26767	DOWN	RP11-70C1.3
-1.64915	0.0207836	-3.06006	0.00562292	0.0212876	-2.26792	DOWN	LCNL1
1.32128	-0.593251	3.02361	0.00612447	0.0227216	-2.26865	UP	CLEC18B
-2.61431	-2.35252	-2.99026	0.0066209	0.024175	-2.27007	DOWN	SHISA6
-2.1529	-1.65021	-2.98749	0.00666386	0.0242961	-2.27423	DOWN	MYO1A
1.13091	0.283407	3.07453	0.0054349	0.0207386	-2.2817	UP	PSD
-1.98999	-1.52856	-2.98283	0.00673664	0.0245254	-2.28535	DOWN	RP4-671G15.3
1.27693	1.27333	3.15844	0.00445859	0.0177605	-2.28801	UP	CPXM1
-1.56689	-1.86376	-2.97957	0.00678804	0.024666	-2.28838	DOWN	CTD-3030D20.1
1.06849	0.170658	3.06153	0.0056035	0.0212234	-2.29494	UP	C7orf13
-1.17499	-0.106131	-3.03982	0.00589635	0.022044	-2.29882	DOWN	CATSPERB
1.35044	1.67948	3.19057	0.00413147	0.0166815	-2.30099	UP	CD69
1.16601	2.73225	3.29626	0.0032115	0.0136394	-2.30221	UP	ADAMTS9
-1.49381	-1.33465	-2.97855	0.00680429	0.0247198	-2.30444	DOWN	RP11-783K16.14
-2.61079	1.68022	-3.15671	0.00447689	0.0178234	-2.30863	DOWN	RELN
-1.4265	-1.02814	-2.9817	0.00675445	0.0245748	-2.31576	DOWN	CTD-2545M3.8
1.14815	0.116511	3.04771	0.00578825	0.021757	-2.31582	UP	RNF182
1.81893	-1.67047	2.96276	0.00705914	0.0255016	-2.32149	UP	RP11-761I4.3
-2.07028	-1.23595	-2.97027	0.00693679	0.0251328	-2.32158	DOWN	CLGN
-1.59778	-1.05195	-2.97714	0.00682662	0.0247906	-2.32279	DOWN	GRIA2
2.06965	-2.00808	2.95848	0.00712969	0.0257113	-2.32846	UP	TMEM51-AS1
1.89458	-0.914295	2.97467	0.00686598	0.0249075	-2.33199	UP	SYPL2
-1.45608	-1.52879	-2.96025	0.00710054	0.0256352	-2.33233	DOWN	RP11-117D22.2
-2.24899	-2.23046	-2.95038	0.00726534	0.0261215	-2.34463	DOWN	AF131217.1
-1.59875	-0.957647	-2.9682	0.00697036	0.0252229	-2.34724	DOWN	CTC-255N20.1
-1.02433	0.37812	-3.05529	0.00568616	0.021478	-2.34842	DOWN	AMDHD1
1.17279	-0.36051	2.99474	0.00655214	0.0239794	-2.3573	UP	RP11-248J18.3
-1.01378	1.2856	-3.13606	0.00470101	0.0185371	-2.36074	DOWN	LMTK3
-1.2938	-0.155139	-3.00688	0.00636886	0.0234073	-2.36081	DOWN	C9orf139
-2.77599	-0.429509	-2.96979	0.00694455	0.0251505	-2.36214	DOWN	NSRP1P1
-1.81293	-1.34151	-2.93947	0.00745172	0.0266756	-2.37829	DOWN	TNMD
1.75933	-0.752986	2.95665	0.00716025	0.0258078	-2.38232	UP	RP11-24F11.2
-1.72134	-1.90353	-2.92908	0.00763359	0.0271754	-2.38386	DOWN	PPP1R42
-1.72029	-1.61854	-2.9286	0.0076422	0.0271896	-2.38934	DOWN	RP11-789C17.1
-1.31831	-0.924507	-2.94833	0.00730004	0.02623	-2.39269	DOWN	NXNL2
-1.0505	6.01015	-3.46051	0.00216347	0.0099802	-2.39451	DOWN	S100B
1.29355	0.412612	3.02843	0.00605577	0.0225236	-2.39507	UP	S1PR4
2.34687	-1.69825	2.92267	0.00774786	0.0274864	-2.39669	UP	RP13-487K5.1
-1.50433	-1.2292	-2.93348	0.00755605	0.0269657	-2.39893	DOWN	AC132192.1
1.34055	-0.924375	2.94271	0.00739589	0.0265076	-2.4009	UP	RP3-477O4.14
-1.73995	-1.06325	-2.93597	0.00751252	0.02686	-2.40289	DOWN	RP11-111H3.1
3.7129	-1.36394	2.9209	0.00777978	0.0275771	-2.40319	UP	IGHV3-23
3.16392	-0.135464	2.95355	0.00721196	0.0259565	-2.4073	UP	IGLV2-23
1.5601	-1.35724	2.92326	0.00773731	0.0274602	-2.40858	UP	RP11-680A11.5
-1.15596	1.28807	-3.11265	0.00496825	0.0193613	-2.40918	DOWN	PLK1
1.99433	-1.05415	2.9274	0.0076635	0.0272372	-2.41294	UP	RP11-863P13.6
-1.06094	-0.0284807	-2.98845	0.00664892	0.0242518	-2.42157	DOWN	SMIM5
1.36821	-0.638492	2.94448	0.00736563	0.0264165	-2.42354	UP	SLC4A11
-1.59515	0.740666	-3.04422	0.00583578	0.0218786	-2.42771	DOWN	IL1R2
[truncated: 436 more rows]

## Sheet: 7.GSE153555 blue module
	blue module
1	TSPAN6
2	ENPP4
3	SEMA3F
4	CYP26B1
5	CFLAR
6	RBM5
7	CD38
8	FKBP4
9	RECQL
10	PDK4
11	ST7
12	CDC27
13	UPF1
14	MEOX1
15	ACSM3
16	COPZ2
17	PDK2
18	ITGA3
19	TMEM98
20	TMEM132A
21	CX3CL1
22	TNFRSF12A
23	ETV1
24	VPS41
25	ADIPOR2
26	GAS7
27	NADK
28	SYPL1
29	CYB561
30	AASS
31	ST3GAL1
32	IL32
33	RHOBTB2
34	PAX7
35	NISCH
36	SCMH1
37	MRC2
38	KDM5D
39	CALCOCO1
40	CLDN11
41	PGM3
42	CLK1
43	HEBP1
44	RUFY3
45	WWTR1
46	ATP1A2
47	HGF
48	ALAS1
49	CCDC28A
50	HSF2
51	PHF20
52	FAS
53	BTN3A1
54	ARNTL2
55	CHPF2
56	PIAS1
57	RNF19A
58	MYOC
59	SH3YL1
60	CUL3
61	FBXO42
62	MFAP3
63	AGA
64	MAT2B
65	C6
66	RAI14
67	KDM4A
68	DDX3Y
69	STOML1
70	PKM
71	RHOA
72	ZFY
73	ROGDI
74	TFE3
75	IP6K2
76	IFT80
77	ERLEC1
78	GPC4
79	MAP2K7
80	CTTNBP2
81	FAM76B
82	PHF17
83	FBLN1
84	MCCC1
85	FAP
86	ACER3
87	SYNJ2
88	GID8
89	SLC17A9
90	CDC25B
91	MAPRE1
92	SNTA1
93	SYNDIG1
94	RIOK3
95	SERPINE1
96	C1GALT1
97	AHR
98	GLI3
99	AEBP1
100	EIF4H
101	TMEM245
102	C5
103	SUSD1
104	NCS1
105	GLIS3
106	UBE2R2
107	ZFAND5
108	RASSF4
109	CXCL12
110	EIF3A
111	GDF10
112	PALD1
113	UNC5B
114	SFXN3
115	PITRM1
116	SORCS1
117	TSPAN14
118	GOLT1B
119	CMAS
120	FGFR1OP2
121	COL12A1
122	BTN3A3
123	DSE
124	PTK7
125	VEGFA
126	PRPF4B
127	LAMA4
128	FBRSL1
129	ENPP5
130	TBX18
131	NUDT12
132	C7
133	GHR
134	HMGCS1
135	BRD8
136	APBB3
137	CLK4
138	PRLR
139	C5orf15
140	PPWD1
141	DPYSL3
142	CPEB4
143	DBN1
144	BCL6
145	NPHP3
146	ARMC8
147	WNT5A
148	USP4
149	TFG
150	HYAL1
151	C3orf14
152	FXR1
153	PLXNA1
154	ABTB1
155	PODXL2
156	SCAP
157	GORASP1
158	ABHD14B
159	PLCH1
160	TNNC1
161	FOXP1
162	EIF4G1
163	KCNIP3
164	STEAP3
165	GPD2
166	REEP6
167	CLIP4
168	ACADL
169	MRPL19
170	FN1
171	ELMOD3
172	EHBP1
173	ST3GAL5
174	MOB4
175	KDM3A
176	FHL2
177	CNPPD1
178	HDLBP
179	GORASP2
180	PRRX1
181	DHCR24
182	GPX7
183	ANGPTL1
184	ERRFI1
185	AMPD2
186	RNF19B
187	FBXO2
188	GADD45A
189	CTH
190	CRYZ
191	MAP7D1
192	RRAGC
193	LGALS8
194	GLIPR2
195	P4HA1
196	HVCN1
197	CDKN2C
198	RASSF8
199	BHLHE41
200	CD97
201	WDR83
202	ITIH5
203	TUBA1B
204	RAB9A
205	TNFAIP6
206	CHPF
207	PREX1
208	SDC4
209	ARFGEF2
210	CSE1L
211	RNF114
212	KCNK15
213	PAIP2B
214	HIF3A
215	OARD1
216	CDKN1A
217	CPNE5
218	SSR1
219	RUNX2
220	BMP4
221	MBOAT7
222	C3
223	EML2
224	GPCPD1
225	NRSN2
226	LAMP5
227	MAX
228	THRA
229	BECN1
230	GLIS2
231	CFP
232	C19orf12
233	PODNL1
234	MATN3
235	SPATA6
236	RAF1
237	PTCD3
238	PER2
239	RAMP1
240	CARD6
241	RAP1GAP2
242	ANKRD17
243	WBP2
244	TERF2
245	RIN2
246	KIAA0907
247	NES
248	DCAF8
249	MUTYH
250	CTNNBL1
251	LPIN3
252	RBM38
253	C20orf111
254	BHMT2
255	ZBED3
256	INADL
257	WASF3
258	SLC41A1
259	COG6
260	SPG20
261	TCEAL4
262	C1QTNF6
263	BTG1
264	C12orf29
265	SWAP70
266	ARNTL
267	RRAS2
268	DPF2
269	LOXL2
270	MBD2
271	MEIS2
272	KATNBL1
273	GSTM3
274	PTGFRN
275	NGF
276	TMEM106C
277	YWHAQ
278	IL6ST
279	IL2RA
280	CABLES1
281	EMP1
282	DDB2
283	BTF3L4
284	ELP2
285	FADS2
286	KDELC1
287	ETS1
288	NREP
289	WDR36
290	GLUL
291	SERPINE2
292	DNAJB2
293	TMBIM1
294	CKAP4
295	PWP1
296	SLC41A2
297	SUCLA2
298	KDELR2
299	ADAMTS7
300	CALCOCO2
301	NMT1
302	RTP4
303	TANK
304	NIPSNAP3A
305	LRRC8A
306	STXBP1
307	SLC31A2
308	TLR4
309	IL11RA
310	TUBB2A
311	MTCH1
312	FGFBP2
313	PRKRIR
314	CCDC90B
315	CREBZF
316	THBS1
317	DUOX1
318	STRA6
319	GCHFR
320	BCAR3
321	FNBP1L
322	DBT
323	FAM134C
324	ERBB2
325	PNMT
326	FKBP10
327	NFIC
328	COL6A1
329	COL6A2
330	SLC47A1
331	RCN3
332	RERE
333	ARHGEF19
334	PTPRF
335	CYP4B1
336	SLC44A3
337	ITGA10
338	ALDH9A1
339	TIPRL
340	DCAF6
341	ISG20L2
342	CRABP2
343	RGL1
344	ECM1
345	CERS2
346	EIF2D
347	VASH2
348	SMYD2
349	ITPKB
350	ETNK2
351	RHOB
352	CIAO1
353	THNSL2
354	THY1
355	CC2D1B
356	ABCA9
357	ABCA6
358	ABCA5
359	DISP1
360	NEIL2
361	PDLIM3
362	ADAMTS5
363	FLCN
364	EPHB1
365	ACSS1
366	VOPP1
367	AZIN1
368	TMEM55A
369	MARCKS
370	MMS19
371	MARVELD1
372	ZFYVE27
373	SLC7A7
374	CNOT8
375	VSIG4
376	KCTD18
377	TMEM237
378	FZD7
379	SLC26A2
380	SLA
381	PSD3
382	C9orf41
383	WIF1
384	ADK
385	RWDD2B
386	TIAM1
387	PCDH1
388	GDF6
389	EEF1A1
390	CD109
391	ZFAND3
392	RAB11FIP1
393	TIMP4
394	C1orf27
395	ST3GAL2
396	DHRS1
397	MUM1L1
398	TSC22D3
399	DSCR3
400	ERG
401	TMEM164
402	CREB3L1
403	ACAN
404	WDR19
405	SPPL3
406	WIPI2
407	TRIM63
408	TPRG1L
409	CLSTN2
410	CUL4B
411	GPR153
412	AUTS2
413	B4GALT5
414	NCF1
415	ELK4
416	ITLN2
417	DEDD
418	PINK1
419	WNT9B
420	PAXBP1
421	IFNGR2
422	UBE2Z
423	RUNX1
424	ADIPOR1
425	BTG2
426	AMFR
427	ZYX
428	ABR
429	NPR2
430	CALM3
431	CCDC28B
432	CPAMD8
433	NR2F6
434	CILP2
435	CBS
436	C21orf33
437	LSS
438	GPSM1
439	ST6GALNAC6
440	ZER1
441	DEDD2
442	IL6R
443	CRTC2
444	DUSP14
445	PLXDC1
446	FDXR
447	ACOX1
448	CYGB
449	ZNF577
450	ALDH16A1
451	ITGA5
452	PLCD3
453	SPSB3
454	UBXN1
455	RPS6KA4
456	TPCN2
457	KLHL21
458	SEPN1
459	RBBP4
460	KIAA1522
461	MXRA8
462	TM2D1
463	FUBP1
464	FAM102B
465	HENMT1
466	EXTL2
467	ZNF281
468	OLFML2B
469	IER5
470	SNED1
471	KIF5C
472	PDHB
473	PCMTD1
474	ARF4
475	ING5
476	BMP1
477	COL3A1
478	STAT3
479	FAM84B
480	AHCYL1
481	GSTM4
482	TSPAN5
483	ATOH8
484	TMEM150A
485	PPIC
486	CHST14
487	RSPO1
488	ADRB2
489	B3GALNT1
490	STK32A
491	P2RY12
492	DCXR
493	LINGO1
494	BTD
495	AVEN
496	SYAP1
497	TPST1
498	CHD3
499	TMEM192
500	HNRNPA3
501	FAM161A
502	C14orf142
503	FAXDC2
504	SLN
505	ELP5
506	TMED10
507	SETMAR
508	GPRC5C
509	PFKFB3
510	EMB
511	HSPA4
512	SGCD
513	AKAP13
514	TRIAP1
515	TMEM43
516	RPS9
517	PRKCDBP
518	HS6ST2
519	C11orf24
520	MTM1
521	CANT1
522	CHST11
523	TPPP
524	KCND3
525	ETFDH
526	BCL2L1
527	CXXC5
528	PLEKHG5
529	RHNO1
530	COL8A2
531	ANGPTL7
532	CYP4F11
533	TLN2
534	JMJD1C
535	GAP43
536	QARS
537	KLF11
538	LRRC15
539	SNTB1
540	MBOAT1
541	NEGR1
542	CSDC2
543	MYOZ2
544	GTPBP2
545	AFF1
546	SMPDL3A
547	EFEMP2
548	SLFN11
549	AC068491.1
550	ZNF680
551	JUP
552	PLK3
553	NET1
554	GOLIM4
555	XXYLT1
556	CD34
557	CTSF
558	MRPL45
559	PIGG
560	PHLDA3
561	GLIS1
562	PODN
563	GTF2IRD2B
564	SH3PXD2B
565	RPL15
566	CD248
567	CTBP2
568	CADM2
569	ATG13
570	PHYHD1
571	LONRF3
572	PRIMA1
573	BAIAP2
574	PNPLA2
575	NAALADL2
576	FAM20C
577	UBE2N
578	GTPBP6
579	SEPW1
580	MAGED1
581	VWA1
582	RP11-151N17.2
583	MAF1
584	RPRML
585	MYADM
586	SSC5D
587	DCTPP1
588	EXOC3
589	LYNX1
590	KCTD4
591	HCLS1
592	C7orf41
593	TSPYL5
594	S1PR5
595	LRRC57
596	LSMEM1
597	AEN
598	ADIPOQ
599	F2R
600	DHTKD1
601	TMEM132E
602	ZBTB2
603	PHLDA2
604	GPR88
605	C5orf30
606	LSM10
607	ADO
608	AQP7P2
609	MRPL41
610	EXT1
611	SHMT2
612	CYB5D1
613	BACE2
614	NCF1B
615	BGN
616	MXRA7
617	ADI1
618	NTM
619	TTC3
620	TSKU
621	TMEM198B
622	ACBD3
623	PLCXD3
624	C11orf54
625	GJC1
626	MTA1
627	CADM1
628	PYCR1
629	AP2A2
630	ABAT
631	GAS6
632	ARHGEF37
633	FHL3
634	COA5
635	UTP11L
636	ACSM5
637	TNFAIP8L3
638	C3orf37
639	LHFP
640	KREMEN1
641	TOB2
642	SETD8
643	ACTG1
644	PPP1R2
645	TSPYL2
646	AC002055.4
647	PLA2G6
648	COPB2
649	TXNRD2
650	FOXO4
651	PROS1
652	SNN
653	ZBTB7C
654	ARMCX2
655	TCEAL2
656	C8orf82
657	HEXA
658	NCKIPSD
659	RPL23AP79
660	KCTD11
661	AC024560.3
662	PLEKHM1P
663	ZSWIM8
664	MS4A4E
665	UBXN2B
666	NBPF1
667	AC006465.3
668	NPTXR
669	APOL6
670	FADS3
671	CCNL2
672	LINC00152
673	RP11-417E7.1
674	EXOSC6
675	AC003090.1
676	EPB41L4A-AS1
677	RP11-134G8.8
678	PLEKHM1
679	RP11-640M9.2
680	AC079630.4
681	SFTA1P
682	GBP1P1
683	RP11-75C9.1
684	AC009531.2
685	AC011475.1
686	RP11-31F19.1
687	TMEM185B
688	RP11-27I1.2
689	DANCR
690	RP11-742N3.1
691	AC116035.1
692	RP11-145A3.1
693	RP4-663N10.1
694	HLA-U
695	HCG11
696	RP5-864K19.4
697	C1orf233
698	AC005682.5
699	RP11-697E2.7
700	RP4-718N17.2
701	LINC00341
702	HMGN2P3
703	RP11-420G6.4
704	AC091133.1
705	AC093609.1
706	DNM3OS
707	AC093850.2
708	AC058791.2
709	RP11-327P2.5
710	AL035610.1
711	RP11-504P24.2
712	RP11-14N7.2
713	RP5-1115A15.1
714	AC113189.5
715	RP11-396K3.1
716	EEF1A1P6
717	TWIST2
718	RP11-422J8.1
719	RP3-510D11.2
720	PPP1R3E
721	AP000351.10
722	RP11-561N12.6
723	RP11-154C3.2
724	RP11-545I5.3
725	ZBTB22
726	TRHDE-AS1
727	RP11-732M18.3
728	AC018642.1
729	RP11-373A9.1
730	RP11-471J12.1
731	B3GNT9
732	RP11-236F9.4
733	RP11-456K23.1
734	S1PR2
735	RP1-193H18.3
736	RP11-420K14.2
737	C20ORF135
738	CTD-2245F17.3
739	RP11-15H20.5
740	CTD-3092A11.2
741	RP11-362K14.7
742	RP11-92C4.6
743	RP11-420L9.5
744	RP3-368A4.6

## Sheet: 8.GSE153555lasso gene
Gene	Coef									(Intercept)
(Intercept)	4.30306									BTG2
BTG2	0.0175247									CD34
CD34	0.0369217									COL3A1
COL3A1	-0.00187217									CXCL12
CXCL12	-0.0610147

## Sheet: 9.GSE153555 RF
	Gene	importance
	CXCL12	2.4375
	MCCC1	2.02143
	MUM1L1	1.6
	BTG2	1.3978
	COL3A1	1.03077
	CD34	0.905357
	SGCD	0.232143
	ATP1A2	0
	GAS7	0
	RHOB	0
	TNFAIP6	0

## Sheet: 10.GSE7014upgene
	ID	adj.P.Val	P.Value	t	logFC	Gene.symbol	significance
1	224549_x_at	1.21954e-12	3.56863e-17	19.0561	3.45491		UP
2	220720_x_at	1.92259e-12	1.65916e-16	17.9226	2.32332	MZT2B	UP
3	215978_x_at	1.92259e-12	1.68776e-16	17.9103	2.15516	ZNF721	UP
4	223697_x_at	2.14628e-12	2.51867e-16	17.6248	2.04931	C9orf64	UP
5	222104_x_at	2.14628e-12	4.62437e-16	17.1989	1.98257	GTF2H3	UP
6	232975_at	4.14937e-12	1.09277e-15	16.6108	1.95639	HCG18	UP
7	219206_x_at	8.45039e-12	2.9356e-15	15.9557	2.01726	TMBIM4	UP
8	230142_s_at	2.66119e-11	1.0902e-14	15.1186	1.35845	CIRBP	UP
9	215063_x_at	2.96276e-11	1.30045e-14	15.0088	2.08382	LRRC40	UP
10	232169_x_at	4.00377e-11	2.13258e-14	14.7042	1.51752	MIR7113///MIR4691///NDUFS8	UP
11	214715_x_at	4.00377e-11	2.22292e-14	14.6789	1.30053	ZNF160	UP
12	211452_x_at	4.32789e-11	2.60792e-14	14.5818	1.83332	LRRFIP1	UP
13	215588_x_at	4.32789e-11	2.68455e-14	14.5642	1.55889	RIOK3	UP
14	217016_x_at	4.32789e-11	2.91279e-14	14.5148	2.10293	TMEM212	UP
15	216509_x_at	6.55876e-11	4.60614e-14	14.2398	1.22501	MLLT10	UP
16	233775_x_at	6.78736e-11	4.9653e-14	14.1951	2.20578	LOC100289333	UP
17	208137_x_at	7.78562e-11	6.72227e-14	14.016	1.60807	ZNF611	UP
18	221387_at	7.78562e-11	6.75367e-14	14.0133	1.66744	NPFFR1	UP
19	220796_x_at	8.03165e-11	7.28569e-14	13.9687	1.64211	SLC35E1	UP
20	206056_x_at	8.98677e-11	8.67805e-14	13.8664	1.68347	SPN	UP
21	230018_at	1.14011e-10	1.30112e-13	13.6315	1.48733	DPP9	UP
22	233868_x_at	1.16158e-10	1.39359e-13	13.592	1.78321	ADAM33	UP
23	216229_x_at	1.19282e-10	1.50088e-13	13.5495	1.73963	LOC105379655	UP
24	233056_x_at	1.19847e-10	1.54306e-13	13.5336	0.822306	DLGAP4	UP
25	214989_x_at	1.65451e-10	2.32571e-13	13.3001	1.77612	PLEKHA5	UP
26	207732_s_at	1.65451e-10	2.37489e-13	13.2882	1.30308	DLG3	UP
27	232168_x_at	1.65451e-10	2.42072e-13	13.2774	1.34297	MACF1	UP
28	227383_at	1.8528e-10	2.81927e-13	13.1916	1.26469	LOC727820	UP
29	205370_x_at	1.99361e-10	3.09186e-13	13.1398	1.64414	DBT	UP
30	226663_at	2.47075e-10	4.14116e-13	12.9768	2.66274	ANKRD10-IT1	UP
31	232190_x_at	2.55299e-10	4.40763e-13	12.9422	1.99775	LOC115110	UP
32	205608_s_at	2.56826e-10	4.50914e-13	12.9295	1.27164	ANGPT1	UP
33	224667_x_at	2.70227e-10	4.90258e-13	12.8833	1.25291	ANAPC16	UP
34	220232_at	2.84113e-10	5.31217e-13	12.839	3.1238	SCD5	UP
35	220081_x_at	2.91096e-10	5.53673e-13	12.8162	1.75847	HSD17B7	UP
36	215368_at	3.80301e-10	7.45601e-13	12.6532	3.26105	NEB	UP
37	206792_x_at	4.04794e-10	8.05634e-13	12.6111	1.27209	LOC729966///PDE4C	UP
38	230742_at	4.04794e-10	8.1731e-13	12.6032	1.25727	RBM5	UP
39	206169_x_at	4.12646e-10	8.45239e-13	12.585	1.6853	ZC3H7B	UP
40	222842_at	4.27171e-10	8.87492e-13	12.5585	1.73522	AGO4	UP
41	207133_x_at	5.39977e-10	1.17627e-12	12.4064	1.01347	ALPK1	UP
42	205255_x_at	5.39977e-10	1.18506e-12	12.4024	1.534	TCF7	UP
43	232215_x_at	5.58375e-10	1.24178e-12	12.3773	1.74952	PRR11	UP
44	219957_at	6.78226e-10	1.56785e-12	12.2527	1.66885	RUFY2	UP
45	220826_at	7.05866e-10	1.71437e-12	12.2051	1.01722	TCP10L	UP
46	206385_s_at	7.08131e-10	1.74059e-12	12.1971	2.54084	ANK3	UP
47	216215_s_at	7.7111e-10	1.9506e-12	12.1367	2.48662	RBFOX2	UP
48	215359_x_at	7.7111e-10	1.96309e-12	12.1333	1.08262	LOC101060181///ZNF44	UP
49	232420_x_at	8.42383e-10	2.28346e-12	12.0535	1.24513	MAN1B1-AS1	UP
50	207365_x_at	8.42383e-10	2.29243e-12	12.0514	1.41663	USP34	UP
51	214295_at	8.74864e-10	2.43223e-12	12.0203	2.08207	KIAA0485	UP
52	232814_x_at	8.74864e-10	2.45763e-12	12.0148	1.92803	APOPT1	UP
53	231992_x_at	9.13148e-10	2.61861e-12	11.9815	1.90731	GS1-124K5.11	UP
54	210014_x_at	9.79562e-10	2.83773e-12	11.9394	1.07911	IDH3B	UP
55	210962_s_at	1.09982e-09	3.21831e-12	11.8737	2.22473	AKAP9	UP
56	223619_x_at	1.10207e-09	3.25712e-12	11.8675	1.26683	PECR	UP
57	231818_x_at	1.13539e-09	3.41532e-12	11.8428	1.00487	SLC20A2	UP
58	215600_x_at	1.1883e-09	3.65106e-12	11.8081	1.12479	FBXW12	UP
59	222073_at	1.20776e-09	3.80429e-12	11.7868	3.67816	COL4A3	UP
60	211828_s_at	1.29661e-09	4.2115e-12	11.7341	2.35482	TNIK	UP
61	202380_s_at	1.31982e-09	4.32549e-12	11.7203	1.93019	NKTR	UP
62	225178_at	1.34172e-09	4.43653e-12	11.7072	1.15403	TTC14	UP
63	217610_at	1.40524e-09	4.72883e-12	11.6743	0.893826	SPDYE2	UP
64	208798_x_at	1.42988e-09	4.85358e-12	11.6609	2.74988	GOLGA8A	UP
65	230270_at	1.6474e-09	5.92937e-12	11.5582	3.00887	PRPF38B	UP
66	234130_at	1.86814e-09	6.88785e-12	11.4817	1.95273	LDB3	UP
67	215067_x_at	2.09036e-09	7.76834e-12	11.4205	1.25611	PRDX2	UP
68	206848_at	2.09596e-09	7.85048e-12	11.4152	1.3411	COX20	UP
69	208498_s_at	2.13106e-09	8.04434e-12	11.4028	2.57794	ACTG1P4///AMY2B///AMY2A///AMY1C///AMY1B///AMY1A	UP
70	228906_at	2.18693e-09	8.3192e-12	11.3858	1.90678	TET1	UP
71	214902_x_at	2.24087e-09	8.58999e-12	11.3696	1.21992	LPP	UP
72	231825_x_at	2.40133e-09	9.27535e-12	11.3308	1.13415	ATF7IP	UP
73	215567_at	2.45744e-09	9.70782e-12	11.3078	0.818079	FCF1	UP
74	224712_x_at	2.65094e-09	1.05498e-11	11.2659	0.921581	SMIM7	UP
75	226252_at	2.77699e-09	1.12139e-11	11.2352	2.24449	ZBTB20	UP
76	209006_s_at	2.8267e-09	1.14974e-11	11.2227	1.68958	RSRP1	UP
77	215599_at	2.94753e-09	1.21613e-11	11.1946	1.39177	GUSBP9///GUSBP3	UP
78	228571_at	2.96321e-09	1.23127e-11	11.1884	1.47231	RBAK	UP
79	232500_at	3.05278e-09	1.27743e-11	11.1699	1.90162	RALGAPA2	UP
80	202921_s_at	3.21216e-09	1.35352e-11	11.141	1.37175	ANK2	UP
81	226891_at	3.31532e-09	1.40669e-11	11.1218	1.08094	XXYLT1	UP
82	220556_at	3.38214e-09	1.4818e-11	11.0959	3.66943	ATP1B4	UP
83	231848_x_at	3.38214e-09	1.49442e-11	11.0917	1.9692	ZNF207	UP
84	228150_at	3.40793e-09	1.55738e-11	11.0711	1.78561	SEC16B	UP
85	210794_s_at	3.40793e-09	1.55916e-11	11.0706	1.57604	MEG3	UP
86	224738_x_at	3.40793e-09	1.57451e-11	11.0657	1.20995	RPL7L1	UP
87	220221_at	3.40793e-09	1.57465e-11	11.0657	2.68307	VPS13D	UP
88	215179_x_at	3.54107e-09	1.68853e-11	11.031	1.35954	PGF	UP
89	204403_x_at	4.18796e-09	2.0343e-11	10.9388	1.59813	LOC100294033///TCAF1	UP
90	206557_at	4.29685e-09	2.13749e-11	10.9144	2.22653	ZNF702P	UP
91	232489_at	4.33387e-09	2.16858e-11	10.9073	1.18346	TRMT13	UP
92	233869_x_at	4.56233e-09	2.32295e-11	10.8735	1.50697	DKFZP586B0319	UP
93	228960_at	4.66576e-09	2.38927e-11	10.8597	2.73118	ICE2	UP
94	215208_x_at	4.692e-09	2.43456e-11	10.8505	0.721538	RPL35A	UP
95	223662_x_at	4.70732e-09	2.4932e-11	10.8388	1.18016	DDX59	UP
96	233164_x_at	4.74322e-09	2.52609e-11	10.8324	1.10091	RHBDD1	UP
97	229694_at	4.87189e-09	2.60887e-11	10.8166	1.88112	WDR11	UP
98	216310_at	5.21297e-09	2.82203e-11	10.7781	0.668933	TAOK1	UP
99	222310_at	5.7974e-09	3.1893e-11	10.7185	1.48835	SCAF4	UP
100	214753_at	5.92466e-09	3.27665e-11	10.7053	2.51131	N4BP2L2	UP
101	201295_s_at	6.10388e-09	3.40323e-11	10.6869	2.18759	WSB1	UP
102	231770_x_at	6.57014e-09	3.69131e-11	10.6474	0.938246	WDPCP	UP
103	233598_at	6.7933e-09	3.87632e-11	10.6237	2.88743	C20orf187	UP
104	206121_at	6.92072e-09	3.96928e-11	10.6123	2.16388	AMPD1	UP
105	206453_s_at	7.0285e-09	4.05166e-11	10.6023	1.03133	NDRG2	UP
106	216115_at	7.42548e-09	4.34569e-11	10.5685	1.47673	NF1P9///NF1	UP
107	207598_x_at	7.50067e-09	4.41164e-11	10.5612	1.14056	XRCC2	UP
108	210425_x_at	7.6039e-09	4.51686e-11	10.5499	1.86856	LOC101930583///GOLGA8B///GOLGA8A	UP
109	233013_x_at	7.82928e-09	4.69656e-11	10.5311	1.90991	WAC-AS1	UP
110	230384_at	7.89015e-09	4.75616e-11	10.525	1.6766	ANKRD23	UP
111	226062_x_at	8.13554e-09	4.9517e-11	10.5056	1.44402	FAM63A	UP
112	223797_at	8.48423e-09	5.24666e-11	10.4778	1.21965	LOC114224	UP
113	222572_at	8.48423e-09	5.25494e-11	10.477	2.89783	PDP1	UP
114	220352_x_at	9.01823e-09	5.62089e-11	10.4448	0.808134	FLJ42627	UP
115	226713_at	9.25414e-09	5.82209e-11	10.4279	1.20124	CCDC50	UP
116	215404_x_at	9.33414e-09	5.89973e-11	10.4216	0.974272	FGFR1	UP
117	213543_at	9.69241e-09	6.18291e-11	10.3992	2.46548	SGCD	UP
118	208109_s_at	9.74537e-09	6.24521e-11	10.3944	1.67105	LINC00597	UP
119	232266_x_at	1.07623e-08	6.92838e-11	10.3449	1.79923	CDK13	UP
120	220760_x_at	1.0893e-08	7.10814e-11	10.3327	1.51356	ZNF665	UP
121	220632_s_at	1.11157e-08	7.28599e-11	10.3209	1.04829	POMT2	UP
122	227088_at	1.1197e-08	7.41124e-11	10.3128	2.6209	PDE5A	UP
123	215281_x_at	1.1197e-08	7.46972e-11	10.3091	1.2421	POGZ	UP
124	233019_at	1.1197e-08	7.47037e-11	10.309	1.52835	CNOT7	UP
125	214705_at	1.12615e-08	7.5463e-11	10.3042	2.38774	PATJ	UP
126	233399_x_at	1.18044e-08	7.9792e-11	10.2778	1.30671	ZNF252P	UP
127	227062_at	1.21233e-08	8.23873e-11	10.2626	2.77116	MIR612///NEAT1	UP
128	232064_at	1.2757e-08	8.73512e-11	10.2349	0.937722	FER	UP
129	209447_at	1.28448e-08	8.87037e-11	10.2276	2.21531	SYNE1	UP
130	221563_at	1.36348e-08	9.49579e-11	10.1954	1.94802	DUSP10	UP
131	231950_at	1.36648e-08	9.55662e-11	10.1924	1.34777	ZNF658	UP
132	201671_x_at	1.37164e-08	9.67303e-11	10.1867	1.48529	USP14	UP
133	206895_at	1.4844e-08	1.0642e-10	10.1417	3.25391	PPP1R3A	UP
134	216206_x_at	1.48484e-08	1.06886e-10	10.1397	0.710748	MAP2K7	UP
135	220575_at	1.59018e-08	1.1656e-10	10.0989	1.25191	FAM106A	UP
136	221768_at	1.59205e-08	1.17864e-10	10.0937	1.38844	SFPQ	UP
137	231283_at	1.70274e-08	1.27056e-10	10.0585	0.99041	MGAT4A	UP
138	232597_x_at	1.78011e-08	1.36475e-10	10.0251	1.32474	SCAF11	UP
139	215016_x_at	1.84025e-08	1.41624e-10	10.0078	2.13118	DST	UP
140	205151_s_at	1.914e-08	1.4786e-10	9.98767	0.889231	TRIL	UP
141	218259_at	1.94276e-08	1.5065e-10	9.97896	1.38782	MKL2	UP
142	233307_x_at	1.96685e-08	1.54038e-10	9.9686	1.22921	MGST3	UP
143	222796_at	1.96685e-08	1.54637e-10	9.96679	1.51335	ATP5J2-PTCD1///PTCD1	UP
144	221850_x_at	1.96685e-08	1.55047e-10	9.96556	0.898659	LOC101060581///AGAP7P///AGAP12P///AGAP6///AGAP11///AGAP4	UP
145	220512_at	1.96685e-08	1.55396e-10	9.96451	1.26264	DLC1	UP
146	232365_at	1.97419e-08	1.56554e-10	9.96106	1.45428	SIAH1	UP
147	232599_at	2.10227e-08	1.68556e-10	9.9267	1.77495	EXOC6	UP
148	230712_at	2.23971e-08	1.82852e-10	9.88893	1.51642	LOC102724250///LOC101930059///NBPF15///NBPF11///NBPF1	UP
149	228023_x_at	2.39212e-08	1.96695e-10	9.85513	1.64416	ACTG1P4///RNPC3///AMY2B	UP
150	215318_at	2.44482e-08	2.02459e-10	9.84178	1.59036	MINOS1P1	UP
151	213808_at	2.47948e-08	2.06055e-10	9.83364	1.73976	ADAM23	UP
152	218306_s_at	2.51793e-08	2.11334e-10	9.82196	2.12276	HERC1	UP
153	212177_at	2.59025e-08	2.18292e-10	9.80701	1.3592	PNISR	UP
154	213686_at	2.63299e-08	2.23288e-10	9.79657	1.69177	VPS13A	UP
155	232338_at	2.63299e-08	2.23522e-10	9.79609	0.966168	ZNF431	UP
156	204135_at	2.63299e-08	2.24206e-10	9.79468	2.28475	FILIP1L	UP
157	233780_at	2.68477e-08	2.294e-10	9.78413	3.09852	RIF1	UP
158	217810_x_at	2.75518e-08	2.37401e-10	9.76834	1.37841	LARS	UP
159	208661_s_at	2.97652e-08	2.62168e-10	9.72274	1.22588	TTC3P1///TTC3	UP
160	221718_s_at	2.98055e-08	2.63395e-10	9.72059	1.18665	AKAP13	UP
161	220940_at	3.10637e-08	2.76332e-10	9.6986	1.34645	ANKRD36B	UP
162	220071_x_at	3.37699e-08	3.04358e-10	9.65438	1.45482	HAUS2	UP
163	214723_x_at	3.51634e-08	3.21033e-10	9.63002	1.11975	ANKRD36	UP
164	215754_at	3.82231e-08	3.52323e-10	9.58762	1.16157	SCARB2	UP
165	215529_x_at	3.89479e-08	3.60143e-10	9.57762	0.907721	DIP2A	UP
166	220195_at	4.19359e-08	3.96363e-10	9.53407	1.28547	MBD5	UP
167	234098_at	4.2036e-08	3.98539e-10	9.53159	0.845977	SOBP	UP
168	232457_at	4.42168e-08	4.26978e-10	9.50033	0.808242	LIMCH1	UP
169	208096_s_at	4.42656e-08	4.3004e-10	9.4971	3.98296	COL21A1	UP
170	230424_at	4.66931e-08	4.56356e-10	9.47022	1.43534	NREP	UP
171	229778_at	4.86187e-08	4.79444e-10	9.44791	3.70221	SPX	UP
172	220823_at	4.99136e-08	4.93674e-10	9.43471	1.23923	LOC729164	UP
173	203153_at	5.07567e-08	5.04982e-10	9.42449	2.07788	IFIT1	UP
174	203789_s_at	5.20028e-08	5.23467e-10	9.40829	2.99832	SEMA3C	UP
175	206030_at	5.24638e-08	5.31178e-10	9.4017	1.86616	ASPA	UP
176	226492_at	5.34328e-08	5.42552e-10	9.39216	2.3995	SEMA6D	UP
177	232498_at	5.49355e-08	5.6424e-10	9.37453	2.66578	MROH1	UP
178	224493_x_at	5.56054e-08	5.72748e-10	9.3678	1.30347	TMEM241	UP
179	213364_s_at	5.5832e-08	5.76716e-10	9.3647	2.13803	SNX1	UP
180	203080_s_at	5.69226e-08	5.91312e-10	9.35347	1.53446	BAZ2B	UP
181	230871_at	5.91779e-08	6.21668e-10	9.331	1.50322	DHX30	UP
182	210686_x_at	6.31101e-08	6.68516e-10	9.29844	1.20573	SLC25A16	UP
183	230332_at	6.34273e-08	6.73732e-10	9.29496	0.7502	ZCCHC7	UP
184	209633_at	6.71772e-08	7.25358e-10	9.26195	1.97937	PPP2R3A	UP
185	232879_at	7.18609e-08	7.82239e-10	9.22826	0.911563	CRTC3	UP
186	215012_at	7.66405e-08	8.40995e-10	9.196	1.10322	ZNF451	UP
187	202969_at	7.7731e-08	8.55237e-10	9.18853	1.88793	DYRK2	UP
188	221971_x_at	8.44989e-08	9.42519e-10	9.14536	0.876447	LOC101060581///AGAP5///AGAP9///AGAP12P///BMS1P5///AGAP11///AGAP4	UP
189	228097_at	8.44989e-08	9.44536e-10	9.14441	2.46413	MYLIP	UP
190	215856_at	8.52327e-08	9.55232e-10	9.13942	1.16667	SIGLEC15	UP
191	214722_at	9.10589e-08	1.03385e-09	9.10438	1.53173	NOTCH2NL	UP
192	226269_at	9.25172e-08	1.06443e-09	9.09148	1.55827	GDAP1	UP
193	206829_x_at	9.25172e-08	1.06665e-09	9.09056	0.83007	ZNF430	UP
194	202674_s_at	9.28687e-08	1.07342e-09	9.08776	1.43305	LMO7	UP
195	232431_at	9.35062e-08	1.089e-09	9.08139	2.55359	NR3C1	UP
196	228173_at	9.48681e-08	1.10764e-09	9.07389	1.23535	GNAS	UP
197	206551_x_at	1.00506e-07	1.19111e-09	9.04182	1.28931	KLHL24	UP
198	231809_x_at	1.03465e-07	1.23223e-09	9.02686	1.28852	PDCD7	UP
199	231106_at	1.03661e-07	1.2376e-09	9.02494	0.869507	BMS1P6	UP
200	215203_at	1.04624e-07	1.25522e-09	9.01871	1.54876	GOLGA4	UP
201	214594_x_at	1.06863e-07	1.29343e-09	9.00551	1.75366	ATP8B1	UP
202	201957_at	1.10127e-07	1.33735e-09	8.99083	1.57703	PPP1R12B	UP
203	232645_at	1.13527e-07	1.3904e-09	8.97373	1.1578	LOC153684	UP
204	208273_at	1.22163e-07	1.51743e-09	8.93537	1.58645	ZNF670-ZNF695///ZNF670///ZNF695	UP
205	205225_at	1.2367e-07	1.55016e-09	8.92602	1.64273	ESR1	UP
206	211538_s_at	1.2367e-07	1.55283e-09	8.92527	2.03291	HSPA2	UP
207	231925_at	1.23996e-07	1.57044e-09	8.92033	2.23321	P2RY1	UP
208	232521_at	1.25106e-07	1.59247e-09	8.91423	0.65772	PCSK7	UP
209	214917_at	1.28698e-07	1.64573e-09	8.89983	1.50818	PRKAA1	UP
210	225949_at	1.2947e-07	1.65939e-09	8.89622	0.912555	MIR6845///NRBP2	UP
211	216051_x_at	1.38905e-07	1.78438e-09	8.86449	0.743542	PRINS	UP
212	232458_at	1.40857e-07	1.81358e-09	8.8574	1.1617	COL3A1	UP
213	221276_s_at	1.46929e-07	1.92228e-09	8.83203	1.95465	SYNC	UP
214	225835_at	1.49921e-07	1.96976e-09	8.8214	1.94574	SLC12A2	UP
215	228766_at	1.57347e-07	2.09035e-09	8.79555	2.8771	CD36	UP
216	230964_at	1.5991e-07	2.14199e-09	8.78494	1.88267	FREM2	UP
217	206765_at	1.6809e-07	2.26749e-09	8.76022	1.89802	KCNJ2	UP
218	209489_at	1.72924e-07	2.33777e-09	8.74698	1.02962	CELF1	UP
219	223203_at	1.73729e-07	2.35373e-09	8.74403	0.690188	FAM156B///FAM156A	UP
220	205052_at	1.85844e-07	2.55594e-09	8.70834	0.689357	AUH	UP
221	220252_x_at	1.8685e-07	2.57524e-09	8.70508	0.617539	CXorf21	UP
222	219424_at	1.95582e-07	2.71276e-09	8.6826	0.902198	EBI3	UP
223	220076_at	2.00322e-07	2.80195e-09	8.66863	1.35666	ANKH	UP
224	230229_at	2.06573e-07	2.90751e-09	8.65268	1.73353	DLG1	UP
225	212730_at	2.12116e-07	2.99174e-09	8.64037	1.3141	SYNM	UP
226	206959_s_at	2.14526e-07	3.03829e-09	8.63371	0.846556	UPF3A	UP
227	214718_at	2.24012e-07	3.19231e-09	8.61243	1.04204	GATAD1	UP
228	215468_at	2.25101e-07	3.22758e-09	8.6077	1.72175	LOC647070	UP
229	221616_s_at	2.27202e-07	3.26436e-09	8.60283	0.754917	TAF9B	UP
230	215490_at	2.27682e-07	3.28457e-09	8.60017	0.727021	IBA57	UP
231	225112_at	2.29435e-07	3.31658e-09	8.596	0.926225	ABI2	UP
232	207078_at	2.29705e-07	3.3272e-09	8.59463	1.7084	MED6	UP
233	228039_at	2.382e-07	3.47116e-09	8.57643	0.652579	DDX46	UP
234	226996_at	2.38277e-07	3.47926e-09	8.57543	1.72506	LCLAT1	UP
235	230230_at	2.47806e-07	3.64015e-09	8.55604	1.41385	PTPN4	UP
236	212672_at	2.73186e-07	4.06094e-09	8.50919	0.661933	ATM	UP
237	225747_at	2.96481e-07	4.42457e-09	8.47254	1.92007	COQ10A	UP
238	205801_s_at	3.03178e-07	4.54225e-09	8.46134	1.77392	RASGRP3	UP
239	202677_at	3.05627e-07	4.59684e-09	8.45625	1.26266	RASA1	UP
240	212306_at	3.08204e-07	4.65363e-09	8.45101	1.49676	CLASP2	UP
241	207263_x_at	3.18362e-07	4.82564e-09	8.43555	1.00759	VEZT	UP
242	225656_at	3.2567e-07	4.94595e-09	8.42506	1.448	EFHC1	UP
243	212651_at	3.26276e-07	4.96657e-09	8.42329	2.4848	RHOBTB1	UP
244	232731_x_at	3.33597e-07	5.10538e-09	8.41156	0.79726	RAMP2-AS1	UP
245	213517_at	3.3635e-07	5.1672e-09	8.40644	1.99591	PCBP2	UP
246	231321_s_at	3.54816e-07	5.49241e-09	8.38051	0.765101	ACER3	UP
247	226806_s_at	3.74268e-07	5.84828e-09	8.35387	1.69096	NFIA	UP
248	215795_at	3.7961e-07	5.95398e-09	8.34627	2.05872	MYH7B	UP
249	232145_at	3.83146e-07	6.02064e-09	8.34156	1.17415	C2orf68	UP
250	227891_s_at	3.95212e-07	6.24494e-09	8.32606	2.64013	TAF15	UP
251	232644_x_at	4.0553e-07	6.41984e-09	8.31438	1.24074	OCIAD1	UP
252	220920_at	4.1034e-07	6.52e-09	8.30783	1.31575	ATP10B	UP
253	213304_at	4.16218e-07	6.62558e-09	8.30104	1.38561	FAM179B	UP
254	224772_at	4.21278e-07	6.81786e-09	8.28895	1.3394	NAV1	UP
255	231812_x_at	4.21278e-07	6.8294e-09	8.28823	0.688149	PHAX	UP
256	215575_at	4.28599e-07	6.98571e-09	8.27867	2.39757	PDE4DIP	UP
257	209377_s_at	4.31311e-07	7.04254e-09	8.27525	1.66221	HMGN3	UP
258	213029_at	4.31566e-07	7.05933e-09	8.27425	1.48565	NFIB	UP
259	221045_s_at	4.44714e-07	7.30041e-09	8.26008	1.5313	PER3	UP
260	218970_s_at	4.50783e-07	7.45343e-09	8.25133	1.75293	CUTC	UP
261	204334_at	4.50783e-07	7.466e-09	8.25062	0.670789	KLF7	UP
262	233123_at	4.67948e-07	7.77768e-09	8.23339	0.714059	SLC40A1	UP
263	213593_s_at	4.76118e-07	7.94133e-09	8.22462	1.72124	TRA2A	UP
264	209539_at	4.76204e-07	7.9567e-09	8.22381	1.1938	ARHGEF6	UP
265	219547_at	4.79272e-07	8.03602e-09	8.21963	0.910727	COX15	UP
266	202893_at	5.1109e-07	8.65925e-09	8.18823	1.54918	UNC13B	UP
267	227624_at	5.29027e-07	9.03631e-09	8.17033	0.935413	TET2	UP
268	214043_at	5.29027e-07	9.04054e-09	8.17013	1.1102	PTPRD	UP
269	230207_s_at	5.32763e-07	9.11998e-09	8.16646	1.19021	DOCK5	UP
270	222649_at	5.43841e-07	9.34145e-09	8.1564	2.79525	XPO4	UP
271	215930_s_at	5.46522e-07	9.4035e-09	8.15362	1.14446	CTAGE5	UP
272	228406_at	5.61279e-07	9.69025e-09	8.14103	1.77776	SMYD1	UP
273	216660_at	6.15216e-07	1.06788e-08	8.10037	1.01637	MYO7B	UP
274	225897_at	6.15216e-07	1.06935e-08	8.0998	1.5075	MARCKS	UP
275	205390_s_at	6.18691e-07	1.0772e-08	8.09674	1.67084	ANK1	UP
276	232138_at	6.20938e-07	1.08474e-08	8.09382	1.29293	MBNL2	UP
277	230077_at	6.27275e-07	1.10128e-08	8.0875	0.739266	SDHAP2///SDHAP1///LOC220729///SDHA	UP
278	221648_s_at	6.27275e-07	1.10132e-08	8.08749	2.40144	AGMAT	UP
279	208089_s_at	6.44534e-07	1.13728e-08	8.07407	0.786891	TDRD3	UP
280	212779_at	6.57029e-07	1.16317e-08	8.06467	2.19461	KIAA1109	UP
281	203711_s_at	6.71237e-07	1.19422e-08	8.05368	1.57406	HIBCH	UP
282	209135_at	6.80154e-07	1.21385e-08	8.04689	2.26545	ASPH	UP
283	233599_at	6.9565e-07	1.24783e-08	8.03538	1.69627	LOC728061	UP
284	218432_at	7.2218e-07	1.30176e-08	8.01776	1.78136	FBXO3	UP
285	225313_at	7.34322e-07	1.32859e-08	8.00928	1.76964	FAM217B	UP
286	208963_x_at	7.35106e-07	1.33366e-08	8.00769	0.876768	MIR1908///FADS1	UP
287	215671_at	7.63767e-07	1.39834e-08	7.988	0.942878	PDE4B	UP
288	225986_x_at	7.63767e-07	1.40392e-08	7.98635	0.923379	CPSF2	UP
289	228030_at	7.79492e-07	1.44156e-08	7.97536	2.00677	RBM6	UP
290	204019_s_at	8.17272e-07	1.521e-08	7.9531	1.12972	SH3YL1	UP
291	202051_s_at	8.23753e-07	1.53547e-08	7.94917	1.14574	ZMYM4	UP
292	225045_at	8.52601e-07	1.59672e-08	7.93296	1.54748	CCDC88A	UP
293	202202_s_at	8.7531e-07	1.65038e-08	7.91927	1.21097	LAMA4	UP
294	234132_at	8.7531e-07	1.65206e-08	7.91885	1.05339	USP45	UP
295	221139_s_at	8.93127e-07	1.69091e-08	7.90923	1.60749	CSAD	UP
296	227834_at	8.95466e-07	1.69796e-08	7.90751	1.88189	TXLNB	UP
297	226002_at	9.62797e-07	1.84536e-08	7.8731	1.59131	GAB1	UP
298	209750_at	9.63311e-07	1.84934e-08	7.87221	1.41804	NR1D2	UP
299	227532_at	9.77514e-07	1.88214e-08	7.86495	2.13939	LRRC39	UP
300	226587_at	9.84404e-07	1.90693e-08	7.85955	2.39121	PWAR6	UP
301	212943_at	1.02849e-06	2.00739e-08	7.83838	1.29017	C2CD5	UP
302	232762_at	1.04251e-06	2.04389e-08	7.83095	0.963328	KIAA1217	UP
303	210970_s_at	1.06822e-06	2.0975e-08	7.82028	1.44914	IBTK	UP
304	232537_x_at	1.06822e-06	2.10056e-08	7.81968	0.833116	MARK3	UP
305	223279_s_at	1.07042e-06	2.10801e-08	7.81823	1.85533	UACA	UP
306	223490_s_at	1.07549e-06	2.13689e-08	7.81263	1.65268	EXOSC3	UP
307	202610_s_at	1.09218e-06	2.17642e-08	7.80508	1.44218	MED14	UP
308	228793_at	1.12364e-06	2.2457e-08	7.79219	1.39074	JMJD1C	UP
309	225197_at	1.14262e-06	2.30082e-08	7.78222	1.1003	C16orf72	UP
310	222603_at	1.14839e-06	2.31868e-08	7.77905	1.6197	ERMP1	UP
311	213902_at	1.16957e-06	2.37224e-08	7.76967	0.969412	ASAH1	UP
312	212629_s_at	1.16957e-06	2.38126e-08	7.76811	0.816186	PKN2	UP
313	225274_at	1.18936e-06	2.42577e-08	7.7605	1.80878	PCYOX1	UP
314	207186_s_at	1.19223e-06	2.43511e-08	7.75893	1.43143	BPTF	UP
315	225494_at	1.20723e-06	2.46928e-08	7.75321	1.35232	DYNLL2	UP
316	214605_x_at	1.23994e-06	2.55433e-08	7.73932	0.945707	GPR1	UP
317	230395_at	1.24108e-06	2.56032e-08	7.73836	0.643619	METTL9	UP
318	230039_at	1.24731e-06	2.58412e-08	7.73456	0.688954	TRAPPC9	UP
319	213012_at	1.25694e-06	2.6148e-08	7.72973	0.787322	NEDD4	UP
320	221704_s_at	1.25694e-06	2.61799e-08	7.72923	0.960751	VPS37B	UP
321	231024_at	1.25998e-06	2.63617e-08	7.72639	0.86319	PGM5-AS1	UP
322	217540_at	1.29545e-06	2.73314e-08	7.7116	1.67035	NXPE3	UP
323	234210_x_at	1.31005e-06	2.7744e-08	7.70546	1.25975	ACTR2	UP
324	233461_x_at	1.41009e-06	3.02039e-08	7.67072	1.20464	ZNF226	UP
325	231947_at	1.43875e-06	3.09439e-08	7.66084	0.736132	MYCT1	UP
326	231866_at	1.49197e-06	3.2176e-08	7.6449	2.2304	LNPEP	UP
327	225420_at	1.50716e-06	3.26929e-08	7.6384	0.895	GPAM	UP
328	201056_at	1.52127e-06	3.30917e-08	7.63345	0.727772	GOLGB1	UP
329	232894_at	1.52127e-06	3.31363e-08	7.6329	0.933616	SEC14L2	UP
330	226344_at	1.52272e-06	3.32778e-08	7.63117	1.08208	ZMAT1	UP
331	213365_at	1.5275e-06	3.34785e-08	7.62872	0.812421	ERI2	UP
332	207660_at	1.55314e-06	3.41769e-08	7.6203	1.42407	DMD	UP
333	214475_x_at	1.56175e-06	3.44121e-08	7.61751	1.06504	CAPN3	UP
334	227911_at	1.61309e-06	3.5732e-08	7.60218	1.53771	ARHGAP28	UP
335	220244_at	1.65539e-06	3.70082e-08	7.5879	1.9346	LINC00312	UP
336	227803_at	1.67197e-06	3.74277e-08	7.58331	2.45354	ENPP5	UP
337	213106_at	1.69311e-06	3.80277e-08	7.57684	2.02322	ATP8A1	UP
338	228617_at	1.69311e-06	3.80496e-08	7.57661	1.22191	XAF1	UP
339	229871_at	1.71325e-06	3.86527e-08	7.57022	0.812868	SAMD4B	UP
340	228528_at	1.75838e-06	3.98766e-08	7.55755	1.94982	MIR29C///MIR29B2	UP
341	209658_at	1.76414e-06	4.00934e-08	7.55535	0.815244	CDC16	UP
342	211454_x_at	1.76414e-06	4.01106e-08	7.55518	0.98626	FKSG49	UP
343	221530_s_at	1.7864e-06	4.06688e-08	7.54956	1.69237	BHLHE41	UP
344	226154_at	1.81179e-06	4.1353e-08	7.54279	1.30363	DNM1L	UP
345	213186_at	1.83392e-06	4.19653e-08	7.53683	1.43281	DZIP3	UP
346	233874_at	1.84414e-06	4.23382e-08	7.53324	0.837862	SLAIN2	UP
347	202813_at	1.85029e-06	4.26107e-08	7.53064	0.591034	TARBP1	UP
348	228480_at	1.85082e-06	4.26771e-08	7.53001	1.23398	VAPA	UP
349	212361_s_at	1.87142e-06	4.32615e-08	7.52449	0.731409	ATP2A2	UP
350	209095_at	1.8749e-06	4.34213e-08	7.523	1.79848	DLD	UP
351	229586_at	1.88833e-06	4.38182e-08	7.51931	0.866233	CHD9	UP
352	210580_x_at	1.93429e-06	4.49413e-08	7.50905	0.79354	SLX1B-SULT1A4///SLX1A-SULT1A3///SULT1A4///SULT1A3	UP
353	227934_at	1.94981e-06	4.5359e-08	7.5053	1.26052	KPNA5	UP
354	204796_at	1.95029e-06	4.54767e-08	7.50425	1.43593	EML1	UP
355	233089_at	1.95494e-06	4.57073e-08	7.5022	0.628224	QRSL1	UP
356	220855_at	2.06807e-06	4.87439e-08	7.47617	1.25102	CLTC-IT1	UP
357	224876_at	2.06807e-06	4.87758e-08	7.47591	0.651588	C5orf24	UP
358	225379_at	2.07004e-06	4.88829e-08	7.47502	0.707886	MAPT	UP
359	215322_at	2.16864e-06	5.14651e-08	7.45421	0.940391	LONRF1	UP
360	218552_at	2.1775e-06	5.17391e-08	7.45206	1.10838	ECHDC2	UP
361	227435_at	2.20494e-06	5.252e-08	7.44601	1.72472	USF3	UP
362	228367_at	2.25422e-06	5.38918e-08	7.4356	1.70868	ALPK2	UP
363	203566_s_at	2.2566e-06	5.40148e-08	7.43468	2.06125	AGL	UP
364	209200_at	2.29203e-06	5.49969e-08	7.42741	1.98415	MEF2C	UP
365	210017_at	2.34146e-06	5.62514e-08	7.41831	0.726513	MALT1	UP
366	204226_at	2.35194e-06	5.65721e-08	7.41602	0.593002	STAU2	UP
367	213241_at	2.41387e-06	5.84148e-08	7.4031	1.60511	PLXNC1	UP
368	205529_s_at	2.41724e-06	5.85673e-08	7.40205	1.18071	RUNX1T1	UP
369	203048_s_at	2.45403e-06	5.98176e-08	7.39354	1.47933	TTC37	UP
370	222169_x_at	2.45459e-06	5.99031e-08	7.39296	0.798259	SH2D3A	UP
371	214468_at	2.45576e-06	6.00085e-08	7.39226	1.76375	MYH6	UP
372	230097_at	2.45632e-06	6.01609e-08	7.39123	1.22537	GART	UP
373	206293_at	2.46858e-06	6.08061e-08	7.38694	0.813003	SULT2A1	UP
374	223515_s_at	2.50646e-06	6.19024e-08	7.37975	1.47775	COQ3	UP
375	224635_s_at	2.50706e-06	6.19905e-08	7.37917	1.60226	BIRC6	UP
376	203448_s_at	2.52322e-06	6.25379e-08	7.37563	0.800156	TERF1	UP
377	226188_at	2.52709e-06	6.27077e-08	7.37454	1.65515	LGALSL	UP
378	201752_s_at	2.57373e-06	6.41659e-08	7.3653	0.772646	ADD3	UP
379	210828_s_at	2.57373e-06	6.41663e-08	7.36529	1.60878	ARNT	UP
380	227191_at	2.6016e-06	6.50894e-08	7.35955	1.39332	ITFG1	UP
381	218827_s_at	2.61954e-06	6.56151e-08	7.35631	0.925346	CEP192	UP
382	204832_s_at	2.65254e-06	6.65193e-08	7.35081	1.39358	BMPR1A	UP
383	205964_at	2.71245e-06	6.82597e-08	7.34043	0.654889	ZNF426	UP
384	229779_at	2.73974e-06	6.90266e-08	7.33595	1.47902	COL4A4	UP
385	221750_at	2.73991e-06	6.91913e-08	7.33499	0.930426	HMGCS1	UP
386	225107_at	2.74792e-06	6.9474e-08	7.33335	1.75931	HNRNPA2B1	UP
387	224581_s_at	2.79057e-06	7.09605e-08	7.32485	1.38578	NUCKS1	UP
388	228566_at	2.86157e-06	7.31847e-08	7.31247	0.64113	RPRD1A	UP
389	232702_at	2.93228e-06	7.51647e-08	7.30176	0.884578	RABGAP1L	UP
390	223223_at	2.95611e-06	7.59486e-08	7.2976	0.802969	ARV1	UP
391	211465_x_at	2.99086e-06	7.71914e-08	7.2911	1.01981	FUT6	UP
392	217892_s_at	3.00223e-06	7.76124e-08	7.28892	1.35458	LIMA1	UP
393	60815_at	3.00223e-06	7.76605e-08	7.28867	0.687001	POLR2J4	UP
394	228529_at	3.02957e-06	7.85451e-08	7.28413	0.657835	LSM8	UP
395	208195_at	3.05169e-06	7.93866e-08	7.27986	0.663898	TTN	UP
396	229193_at	3.0894e-06	8.08897e-08	7.27235	1.07251	LUC7L3	UP
397	227510_x_at	3.09299e-06	8.11848e-08	7.27089	1.86862	MALAT1	UP
398	214855_s_at	3.19839e-06	8.43258e-08	7.2557	1.28123	RALGAPA1///RALGAPA1P1	UP
399	226228_at	3.27266e-06	8.6567e-08	7.24521	3.25362	AQP4	UP
400	209656_s_at	3.35208e-06	8.88953e-08	7.2346	1.55853	TMEM47	UP
401	226031_at	3.4663e-06	9.26063e-08	7.21826	0.955564	VPS50	UP
402	218637_at	3.49914e-06	9.35863e-08	7.21406	0.95975	IMPACT	UP
403	225910_at	3.53108e-06	9.4647e-08	7.20956	1.55048	HELZ	UP
404	203477_at	3.53574e-06	9.48755e-08	7.2086	2.00852	COL15A1	UP
405	211040_x_at	3.60325e-06	9.68978e-08	7.20018	0.830776	GTSE1	UP
406	228988_at	3.64506e-06	9.83423e-08	7.19428	1.80211	ZNF711	UP
407	212987_at	3.70606e-06	1.00313e-07	7.18637	1.49354	FBXO9	UP
408	209421_at	3.72409e-06	1.01019e-07	7.18357	0.671329	MSH2	UP
409	222287_at	3.74731e-06	1.01857e-07	7.18028	1.88851	TRDN	UP
410	202762_at	3.74731e-06	1.01868e-07	7.18023	2.0103	ROCK2	UP
411	228275_at	3.77544e-06	1.02854e-07	7.1764	1.82306	LINC00888	UP
412	206287_s_at	3.909e-06	1.07065e-07	7.16041	1.75179	ITIH4	UP
413	220159_at	3.96107e-06	1.08838e-07	7.15387	0.994752	ABCA11P	UP
414	200053_at	4.12387e-06	1.14529e-07	7.13359	0.65703	SPAG7	UP
415	201719_s_at	4.18717e-06	1.16613e-07	7.12642	0.961462	EPB41L2	UP
416	220576_at	4.21263e-06	1.17901e-07	7.12206	0.632261	PGAP1	UP
417	233630_at	4.24364e-06	1.19086e-07	7.11808	0.78782	CDS2	UP
418	232627_at	4.27357e-06	1.20051e-07	7.11488	0.745859	HGS	UP
419	229422_at	4.30117e-06	1.20952e-07	7.1119	1.21524	NRDC	UP
420	227746_at	4.42966e-06	1.25786e-07	7.09634	0.784422	ELAVL1	UP
421	218364_at	4.44096e-06	1.26313e-07	7.09468	1.41119	LRRFIP2	UP
422	230367_at	4.44982e-06	1.26695e-07	7.09348	1.70384	SMTNL1	UP
423	224592_x_at	4.54872e-06	1.30043e-07	7.08313	0.961263	HP1BP3	UP
424	210282_at	4.58517e-06	1.31354e-07	7.07916	1.2668	ZMYM2	UP
425	206717_at	4.61722e-06	1.32583e-07	7.07546	2.46468	MYH8	UP
426	226975_at	4.62116e-06	1.33083e-07	7.07397	0.896883	RNPC3	UP
427	233193_x_at	4.62116e-06	1.33113e-07	7.07388	0.812774	INTS4	UP
428	216360_x_at	4.64434e-06	1.34e-07	7.07124	0.892893	RRP12	UP
429	221834_at	4.78921e-06	1.39021e-07	7.05667	1.87161	LOC100507577///LONP2	UP
430	226932_at	4.81467e-06	1.40464e-07	7.05257	1.66808	SSPN	UP
431	222369_at	4.87242e-06	1.42577e-07	7.04666	1.26784	NAA40	UP
432	215268_at	4.9e-06	1.43854e-07	7.04313	0.825887	KIAA0754	UP
433	210635_s_at	4.93949e-06	1.45473e-07	7.0387	1.08693	KLHL20	UP
434	216563_at	4.93949e-06	1.45483e-07	7.03867	1.36187	ANKRD12	UP
435	232466_at	4.93949e-06	1.45696e-07	7.03809	0.646668	CUL4A	UP
436	219728_at	4.96462e-06	1.46873e-07	7.03491	1.18195	MYOT	UP
437	205430_at	4.96913e-06	1.47152e-07	7.03415	1.39442	BMP5	UP
438	205898_at	5.00181e-06	1.48266e-07	7.03117	1.73252	CX3CR1	UP
439	203831_at	5.04412e-06	1.49811e-07	7.02706	1.00738	R3HDM2	UP
440	227870_at	5.05266e-06	1.50217e-07	7.026	1.53822	IGDCC4	UP
441	209635_at	5.07535e-06	1.51415e-07	7.02285	0.684046	AP1S1	UP
442	206542_s_at	5.21927e-06	1.56143e-07	7.01069	1.25761	SMARCA2	UP
443	219643_at	5.21927e-06	1.56239e-07	7.01045	2.37693	LRP1B	UP
444	215269_at	5.2613e-06	1.57805e-07	7.00651	0.830625	TRAPPC10	UP
445	208845_at	5.33651e-06	1.60217e-07	7.00051	1.18813	VDAC3	UP
446	229985_at	5.34848e-06	1.60733e-07	6.99924	0.903003	BTNL9	UP
1901-03-22	233873_x_at	5.51027e-06	1.6624e-07	6.98593	0.741904	MTPAP	UP
448	224685_at	5.53738e-06	1.67544e-07	6.98284	0.767592	AFDN	UP
449	219696_at	5.63776e-06	1.71403e-07	6.97385	1.38745	DENND1B	UP
450	232734_at	5.63776e-06	1.71571e-07	6.97347	1.88975	TTC23	UP
451	203427_at	5.80407e-06	1.76802e-07	6.96162	1.50579	ASF1A	UP
452	212551_at	5.83107e-06	1.77795e-07	6.95941	0.737662	CAP2	UP
453	207606_s_at	6.00463e-06	1.83966e-07	6.94595	1.33962	ARHGAP12	UP
454	204291_at	6.00499e-06	1.84152e-07	6.94555	1.186	ZNF518A	UP
455	220079_s_at	6.0101e-06	1.84485e-07	6.94484	1.09627	USP48	UP
456	224518_s_at	6.09016e-06	1.87299e-07	6.93888	0.927148	ZNF559	UP
457	213839_at	6.09598e-06	1.87754e-07	6.93792	0.729886	CLMN	UP
458	226603_at	6.09598e-06	1.87835e-07	6.93775	1.17517	SAMD9L	UP
459	229803_s_at	6.13912e-06	1.89703e-07	6.93385	1.27886	RPS10-NUDT3///NUDT3	UP
460	226808_at	6.15753e-06	1.90622e-07	6.93195	0.914573	ZNF862	UP
461	203380_x_at	6.18157e-06	1.91558e-07	6.93002	1.77799	SRSF5	UP
462	213212_x_at	6.59817e-06	2.05557e-07	6.90225	1.83725	LOC102724093///GOLGA6L4///GOLGA6L9///GOLGA6L5P	UP
463	210968_s_at	6.59817e-06	2.05814e-07	6.90176	1.49408	RTN4	UP
464	232371_at	6.59897e-06	2.06037e-07	6.90133	0.809684	2024-03-07	UP
465	206965_at	6.62447e-06	2.07221e-07	6.89908	1.52678	KLF12	UP
466	213737_x_at	6.76467e-06	2.12002e-07	6.89011	1.63641	GOLGA8N	UP
467	226005_at	6.81188e-06	2.1408e-07	6.88627	1.2247	UBE2G1	UP
468	204313_s_at	6.82004e-06	2.14642e-07	6.88524	0.903103	CREB1	UP
469	217591_at	6.89515e-06	2.17302e-07	6.8804	1.21029	SKIL	UP
470	229061_s_at	6.99732e-06	2.20931e-07	6.87389	1.1947	SLC25A13	UP
471	230250_at	7.00026e-06	2.21229e-07	6.87336	1.46828	PTPRB	UP
472	226528_at	7.07635e-06	2.24082e-07	6.86833	1.06147	MTX3	UP
473	212980_at	7.10867e-06	2.25695e-07	6.86551	1.05561	AHSA2	UP
474	210028_s_at	7.23003e-06	2.30778e-07	6.85677	1.01445	ORC3	UP
475	212760_at	7.36429e-06	2.36397e-07	6.84732	1.4876	UBR2	UP
476	213345_at	7.51025e-06	2.41741e-07	6.83855	0.798757	NFATC4	UP
477	212071_s_at	7.54107e-06	2.42954e-07	6.83659	1.69062	SPTBN1	UP
478	212693_at	7.63774e-06	2.46963e-07	6.83017	1.39023	MDN1	UP
479	207996_s_at	7.66987e-06	2.4845e-07	6.82782	1.61057	LDLRAD4	UP
480	210102_at	7.87284e-06	2.55947e-07	6.81616	1.28017	VWA5A	UP
481	218065_s_at	8.04972e-06	2.62404e-07	6.8064	0.751458	TMEM9B	UP
482	232312_at	8.07896e-06	2.6383e-07	6.80428	1.2589	PPP6R3	UP
483	231904_at	8.08035e-06	2.64206e-07	6.80372	0.751691	U2AF1	UP
484	233087_at	8.08035e-06	2.64348e-07	6.80351	0.888775	FBXL17	UP
485	219892_at	8.23081e-06	2.70474e-07	6.79454	1.17026	TM6SF1	UP
486	219843_at	8.33156e-06	2.75736e-07	6.78699	0.656239	IPP	UP
487	214724_at	8.42924e-06	2.79955e-07	6.78105	0.991957	DIXDC1	UP
488	204359_at	8.73453e-06	2.92906e-07	6.76336	2.34925	LOC100506718///FLRT2	UP
489	225573_at	8.74208e-06	2.93415e-07	6.76268	0.738617	NPHP3-ACAD11///ACAD11///NPHP3	UP
490	201966_at	8.75611e-06	2.94142e-07	6.76172	0.880259	NDUFS2	UP
491	216850_at	8.86048e-06	2.98167e-07	6.7564	0.693558	LOC101930404///SNORD116-28///SNORD115-26///SNORD115-13///SNORD115-7///SNORD116-22///SNORD116-4///PWARSN///SNORD107///SNURF///SNRPN///IPW	UP
492	201104_x_at	8.93036e-06	3.01564e-07	6.75198	0.827746	NBPF25P///NBPF26///NBPF19///NBPF20///NBPF10///NBPF8///NBPF9///NBPF15///NBPF11///NBPF14	UP
493	229642_at	9.23173e-06	3.12887e-07	6.73758	0.710358	ARHGEF7	UP
494	226098_at	9.31136e-06	3.1647e-07	6.73313	1.04757	IFT80	UP
495	205773_at	9.31136e-06	3.16609e-07	6.73296	1.46444	CPEB3	UP
496	228731_at	9.39142e-06	3.20156e-07	6.72861	1.75205	GUCY1A2	UP
497	232523_at	9.54302e-06	3.2672e-07	6.72069	1.41363	MEGF10	UP
498	214656_x_at	9.57044e-06	3.28499e-07	6.71857	0.864287	MYO1C	UP
499	228621_at	9.65712e-06	3.32444e-07	6.71391	0.839232	HFE2	UP
500	227946_at	9.66416e-06	3.3313e-07	6.7131	1.7033	OSBPL7	UP
501	230438_at	9.76494e-06	3.37175e-07	6.7084	1.77881	TBX15	UP
502	230109_at	9.76927e-06	3.37611e-07	6.70789	1.15151	PDE7B	UP
503	212605_s_at	1.01848e-05	3.54355e-07	6.68902	1.7342	NUDT3	UP
504	213262_at	1.02027e-05	3.55576e-07	6.68768	1.92703	SACS	UP
505	201682_at	1.05065e-05	3.677e-07	6.67462	0.776496	PMPCB	UP
506	226134_s_at	1.06456e-05	3.73812e-07	6.66819	1.82429	MSI2	UP
507	229773_at	1.06923e-05	3.7608e-07	6.66584	0.842571	SNAP23	UP
508	213955_at	1.12424e-05	3.98058e-07	6.64374	1.6868	MYOZ3	UP
509	200965_s_at	1.13724e-05	4.03328e-07	6.63862	2.10463	ABLIM1	UP
510	229956_at	1.13906e-05	4.04308e-07	6.63768	1.18186	NR2C1	UP
511	204783_at	1.14165e-05	4.05561e-07	6.63647	2.62241	MLF1	UP
512	228347_at	1.14768e-05	4.09381e-07	6.63283	1.91487	SIX1	UP
513	231840_x_at	1.156e-05	4.13028e-07	6.62938	1.17782	LYRM7	UP
514	223315_at	1.16195e-05	4.15494e-07	6.62707	1.36687	NTN4	UP
515	203346_s_at	1.17524e-05	4.21274e-07	6.6217	1.02153	MTF2	UP
516	221646_s_at	1.19867e-05	4.34234e-07	6.60992	1.00054	ZDHHC11B///ZDHHC11	UP
517	212921_at	1.22733e-05	4.46948e-07	6.59872	0.807218	SMYD2	UP
518	233823_at	1.22733e-05	4.47455e-07	6.59828	1.21034	FAM184B	UP
519	211445_x_at	1.22871e-05	4.48352e-07	6.5975	0.747256	NACAP1	UP
520	211665_s_at	1.23861e-05	4.53417e-07	6.59314	1.23437	SOS2	UP
521	212447_at	1.24622e-05	4.56564e-07	6.59045	0.951371	KBTBD2	UP
522	209341_s_at	1.24906e-05	4.57973e-07	6.58926	1.43493	IKBKB	UP
523	220455_at	1.25082e-05	4.58982e-07	6.5884	0.828918	SLC16A8	UP
524	225724_at	1.25465e-05	4.61122e-07	6.5866	1.19056	PSMA3-AS1	UP
525	226366_at	1.27836e-05	4.74012e-07	6.5759	1.18085	SHPRH	UP
526	227536_at	1.28317e-05	4.77236e-07	6.57327	0.891818	ZC3H13	UP
527	203037_s_at	1.28498e-05	4.78285e-07	6.57242	0.831843	MTSS1	UP
528	232535_at	1.29036e-05	4.81042e-07	6.57019	0.684866	RSBN1L	UP
529	228341_at	1.33811e-05	5.01195e-07	6.55428	0.870603	NUDT16	UP
530	201080_at	1.34306e-05	5.0344e-07	6.55255	0.943106	PIP4K2B	UP
531	209242_at	1.35143e-05	5.07369e-07	6.54954	0.829774	PEG3	UP
532	222286_at	1.35697e-05	5.09846e-07	6.54765	0.854415	SNAPC3	UP
533	213229_at	1.40123e-05	5.30578e-07	6.53221	1.38188	DICER1	UP
534	219512_at	1.42864e-05	5.45243e-07	6.52166	0.609879	DSN1	UP
535	217941_s_at	1.42864e-05	5.45554e-07	6.52144	1.49628	ERBIN	UP
536	203820_s_at	1.45928e-05	5.58963e-07	6.51204	1.61238	IGF2BP3	UP
537	232505_at	1.46355e-05	5.6231e-07	6.50973	0.659915	DCTN2	UP
538	210976_s_at	1.47138e-05	5.6575e-07	6.50737	0.987778	PFKM	UP
539	222954_at	1.48662e-05	5.72046e-07	6.50309	2.01665	FBXO40	UP
540	232055_at	1.4876e-05	5.72857e-07	6.50254	1.0235	SFXN1	UP
541	202565_s_at	1.50666e-05	5.82403e-07	6.49615	0.871792	SVIL	UP
542	208015_at	1.53665e-05	5.95344e-07	6.48766	0.621728	SMAD1	UP
543	202825_at	1.55815e-05	6.06865e-07	6.48025	0.668766	SLC25A4	UP
544	217671_at	1.56428e-05	6.09711e-07	6.47844	1.05416	DSERG1	UP
545	205998_x_at	1.57549e-05	6.14541e-07	6.47539	0.612236	CYP3A4	UP
546	226126_at	1.58847e-05	6.21545e-07	6.47102	0.60965	TBCK	UP
547	225763_at	1.58847e-05	6.21882e-07	6.47081	1.70512	RCSD1	UP
548	221217_s_at	1.59428e-05	6.2467e-07	6.46908	1.13263	RBFOX1	UP
549	204726_at	1.59627e-05	6.25915e-07	6.46831	1.32719	CDH13	UP
550	201730_s_at	1.60193e-05	6.30949e-07	6.46522	1.68986	TPR	UP
551	227797_x_at	1.60722e-05	6.35383e-07	6.46251	0.648982	LYRM2	UP
552	223771_at	1.61432e-05	6.39608e-07	6.45995	0.691886	TMEM87A	UP
553	226026_at	1.61613e-05	6.40797e-07	6.45924	0.881047	DIRC2	UP
554	224368_s_at	1.63871e-05	6.51666e-07	6.45274	0.949196	NDRG3	UP
555	213428_s_at	1.66266e-05	6.64597e-07	6.44516	1.53174	COL6A1	UP
556	202197_at	1.66734e-05	6.67155e-07	6.44368	1.04209	MTMR3	UP
557	229160_at	1.66734e-05	6.67445e-07	6.44351	1.50097	MUM1L1	UP
558	221596_s_at	1.67194e-05	6.70752e-07	6.4416	1.12713	RBM48	UP
559	228121_at	1.67813e-05	6.7471e-07	6.43933	1.81514	TGFB2	UP
560	219829_at	1.68359e-05	6.7789e-07	6.43752	1.48888	ITGB1BP2	UP
561	209123_at	1.71764e-05	6.95619e-07	6.42756	1.06936	QDPR	UP
562	231067_s_at	1.71803e-05	6.9628e-07	6.4272	2.06005	AKAP12	UP
563	224012_at	1.72919e-05	7.01361e-07	6.42439	2.22779	ANKRD20A4///ANKRD20A2///ANKRD20A3///ANKRD20A1	UP
564	226535_at	1.72919e-05	7.01816e-07	6.42414	2.86418	LOC100505984///ITGB6	UP
565	218396_at	1.74105e-05	7.08681e-07	6.42039	1.75251	VPS13C	UP
566	219216_at	1.74105e-05	7.08742e-07	6.42036	1.16713	ETAA1	UP
567	225064_at	1.74105e-05	7.08747e-07	6.42036	0.732171	RABEP1	UP
568	222981_s_at	1.74203e-05	7.10087e-07	6.41963	1.84422	RAB10	UP
569	227074_at	1.78779e-05	7.31353e-07	6.40826	0.693415	CCDC18-AS1	UP
570	213388_at	1.79235e-05	7.33742e-07	6.407	1.53729	LOC101930416///LOC101929792///LOC100996724///PDE4DIP	UP
571	222775_s_at	1.80515e-05	7.39514e-07	6.40398	1.10623	MRPL35	UP
572	218228_s_at	1.81877e-05	7.46688e-07	6.40026	1.35579	TNKS2	UP
573	205803_s_at	1.82337e-05	7.4911e-07	6.39901	0.911185	TRPC1	UP
574	220085_at	1.85139e-05	7.61706e-07	6.39259	0.668903	HELLS	UP
575	218988_at	1.87007e-05	7.70485e-07	6.38818	0.979573	SLC35E3	UP
576	215184_at	1.89442e-05	7.81599e-07	6.38267	0.691724	DAPK2	UP
577	216153_x_at	1.89442e-05	7.82182e-07	6.38238	1.24556	RECK	UP
578	204573_at	1.90107e-05	7.85759e-07	6.38062	0.76381	CROT	UP
579	213289_at	1.91732e-05	7.93321e-07	6.37694	1.0314	APOOL	UP
580	222665_at	1.92882e-05	7.98644e-07	6.37436	0.723514	RMDN1	UP
581	221942_s_at	1.93287e-05	8.01938e-07	6.37278	1.33893	GUCY1A3	UP
582	212074_at	2.01692e-05	8.41023e-07	6.35448	1.13415	SUN1	UP
583	202983_at	2.02215e-05	8.43796e-07	6.35321	1.2374	HLTF	UP
584	224895_at	2.03199e-05	8.49092e-07	6.35081	1.57856	YAP1	UP
585	211754_s_at	2.06601e-05	8.64513e-07	6.34389	0.59478	SLC25A17	UP
586	223494_at	2.0681e-05	8.65994e-07	6.34323	1.24446	MGEA5	UP
587	204364_s_at	2.08621e-05	8.74799e-07	6.33934	1.7931	REEP1	UP
588	209595_at	2.09128e-05	8.78761e-07	6.3376	0.812497	GTF2F2	UP
589	202602_s_at	2.09369e-05	8.80386e-07	6.33689	1.24392	HTATSF1	UP
590	203340_s_at	2.10017e-05	8.84422e-07	6.33514	1.46623	SLC25A12	UP
591	211421_s_at	2.12706e-05	8.99397e-07	6.32869	1.38383	RET	UP
592	209688_s_at	2.13708e-05	9.04258e-07	6.32662	0.799541	CCDC93	UP
593	206375_s_at	2.16082e-05	9.14937e-07	6.32211	1.10119	HSPB3	UP
594	210091_s_at	2.18304e-05	9.2754e-07	6.31685	1.06026	DTNA	UP
595	223337_at	2.24564e-05	9.57425e-07	6.30468	1.13881	CWC27	UP
596	201779_s_at	2.26988e-05	9.71079e-07	6.29925	1.85311	RNF13	UP
597	211985_s_at	2.28481e-05	9.78135e-07	6.29647	1.58648	CALM3///CALM2///CALM1	UP
598	221501_x_at	2.29384e-05	9.82671e-07	6.29469	1.20272	LOC101930075///NPIPA8///NPIPA7///NPIPA5///NPIPA2///NPIPA3///PKD1P1///NPIPA1	UP
599	203895_at	2.31003e-05	9.90961e-07	6.29147	0.800517	PLCB4	UP
600	202236_s_at	2.31925e-05	9.95593e-07	6.28968	1.54195	SLC16A1	UP
601	210038_at	2.36206e-05	1.01674e-06	6.28162	1.41857	PRKCQ	UP
602	228392_at	2.36766e-05	1.01984e-06	6.28045	0.589022	ZNF302	UP
603	226157_at	2.40712e-05	1.03965e-06	6.27308	1.26372	TFDP2	UP
604	220777_at	2.41345e-05	1.04309e-06	6.27181	1.43444	KIF13A	UP
605	201570_at	2.43175e-05	1.05314e-06	6.26814	0.846398	SAMM50	UP
606	229419_at	2.43662e-05	1.05596e-06	6.26711	1.49681	FBXW7	UP
607	225225_at	2.48869e-05	1.08435e-06	6.25695	1.52681	OIP5-AS1	UP
608	215287_at	2.53143e-05	1.10742e-06	6.24888	0.916033	STRN	UP
609	204844_at	2.53701e-05	1.1127e-06	6.24706	1.10492	ENPEP	UP
610	225093_at	2.54337e-05	1.11636e-06	6.2458	1.28587	UTRN	UP
611	219923_at	2.56909e-05	1.12991e-06	6.24118	0.651233	TRIM45	UP
612	210800_at	2.58431e-05	1.13808e-06	6.23842	1.25741	TIMM8A	UP
613	219156_at	2.58431e-05	1.13811e-06	6.23841	1.20149	SYNJ2BP-COX16///SYNJ2BP	UP
614	231032_at	2.5979e-05	1.14562e-06	6.2359	0.966329	LOC286071	UP
615	209711_at	2.61566e-05	1.15422e-06	6.23303	0.942037	SLC35D1	UP
616	201152_s_at	2.63987e-05	1.16615e-06	6.2291	1.76939	MBNL1	UP
617	225270_at	2.64648e-05	1.17091e-06	6.22754	1.12652	NEO1	UP
618	223698_at	2.72287e-05	1.21348e-06	6.21388	0.673159	SLC25A36	UP
619	225086_at	2.72803e-05	1.22057e-06	6.21165	1.25799	FAM98B	UP
620	225837_at	2.78995e-05	1.2548e-06	6.20107	0.683081	RHNO1	UP
621	206183_s_at	2.85144e-05	1.28913e-06	6.19075	0.800687	LOC101929134///HERC3	UP
622	226145_s_at	2.86274e-05	1.29508e-06	6.18899	1.60276	FRAS1	UP
623	212752_at	2.95233e-05	1.34252e-06	6.17524	0.982811	CLASP1	UP
624	214230_at	2.97365e-05	1.35524e-06	6.17164	0.626203	CDC42	UP
625	215470_at	2.97365e-05	1.35569e-06	6.17151	0.769077	GTF2H2B	UP
626	204737_s_at	2.97996e-05	1.35944e-06	6.17046	1.02951	MYH7///MYH6	UP
627	203565_s_at	2.98649e-05	1.36426e-06	6.16911	1.10046	MNAT1	UP
628	202080_s_at	2.9934e-05	1.36995e-06	6.16752	1.15451	TRAK1	UP
629	233326_at	3.01112e-05	1.38075e-06	6.16452	1.07774	LOC101928882///CCDC39	UP
630	208562_s_at	3.01112e-05	1.38083e-06	6.1645	0.719682	ABCC9	UP
631	39313_at	3.03012e-05	1.39296e-06	6.16116	0.828874	WNK1	UP
632	205087_at	3.03095e-05	1.39424e-06	6.16081	1.42064	RWDD3	UP
633	220374_at	3.05231e-05	1.40763e-06	6.15716	0.87797	KLHL28	UP
634	228613_at	3.06321e-05	1.41445e-06	6.15531	1.56191	RAB11FIP3	UP
635	221606_s_at	3.06689e-05	1.41705e-06	6.15461	1.01361	HMGN5	UP
636	203910_at	3.11184e-05	1.44146e-06	6.14809	1.31304	ARHGAP29	UP
637	203651_at	3.12558e-05	1.45148e-06	6.14545	1.20037	ZFYVE16	UP
638	212785_s_at	3.16561e-05	1.4747e-06	6.13939	1.09054	LARP7	UP
639	207145_at	3.19651e-05	1.49098e-06	6.13521	2.31566	MSTN	UP
640	214927_at	3.19651e-05	1.49191e-06	6.13497	0.893511	ITGBL1	UP
641	230292_at	3.222e-05	1.50757e-06	6.13098	0.821426	LOC100996412	UP
642	212573_at	3.22721e-05	1.51095e-06	6.13013	1.75774	ENDOD1	UP
643	222890_at	3.23707e-05	1.51689e-06	6.12863	1.16959	CCDC113	UP
644	225041_at	3.23707e-05	1.51746e-06	6.12849	0.844063	MPHOSPH8	UP
645	216110_x_at	3.30493e-05	1.55508e-06	6.11915	0.757769	LOC105373738	UP
646	201032_at	3.30941e-05	1.55816e-06	6.1184	0.736189	BLCAP	UP
647	201734_at	3.42809e-05	1.62005e-06	6.10355	1.42699	CLCN3	UP
648	211930_at	3.45216e-05	1.63244e-06	6.10065	1.09164	HNRNPA3	UP
649	225171_at	3.45672e-05	1.63864e-06	6.09921	0.975532	ARHGAP18	UP
650	224897_at	3.46602e-05	1.64406e-06	6.09795	1.20964	WDR26	UP
651	201959_s_at	3.47236e-05	1.65173e-06	6.09617	0.925898	MYCBP2	UP
652	213552_at	3.47236e-05	1.65215e-06	6.09608	0.812103	GLCE	UP
653	228728_at	3.50459e-05	1.6775e-06	6.09028	1.40263	CPED1	UP
654	214365_at	3.51831e-05	1.6874e-06	6.08804	0.75827	TPM3	UP
655	218967_s_at	3.53002e-05	1.69611e-06	6.08607	1.40365	PTER	UP
656	214870_x_at	3.55941e-05	1.7144e-06	6.08199	1.20669	LOC102724993///LOC101930075///NPIPA8///NPIPA7///NPIPA5///NPIPA2///NPIPA3///PKD1P1///NPIPA1	UP
657	229218_at	3.5838e-05	1.72929e-06	6.0787	1.05178	COL1A2	UP
658	223495_at	3.61891e-05	1.74835e-06	6.07452	0.600735	CCDC8	UP
659	218859_s_at	3.70896e-05	1.79511e-06	6.06448	0.837219	ESF1	UP
660	231716_at	3.74324e-05	1.81609e-06	6.06006	0.970467	RC3H2	UP
661	212638_s_at	3.78638e-05	1.84367e-06	6.05432	1.23516	WWP1	UP
662	213496_at	3.79656e-05	1.85307e-06	6.05239	0.998359	PLPPR4	UP
663	218242_s_at	3.9183e-05	1.92051e-06	6.03879	1.24013	KMT5B	UP
664	204517_at	3.99997e-05	1.96991e-06	6.02913	0.85356	PPIC	UP
665	213294_at	4.10089e-05	2.03041e-06	6.01764	1.1889	EIF2AK2	UP
666	215921_at	4.1557e-05	2.06119e-06	6.01192	1.18901	NPIPA5///NPIPB6///NPIPB8///NPIPB3	UP
667	228045_at	4.22365e-05	2.10354e-06	6.00419	1.57686	SUGT1	UP
668	202783_at	4.26434e-05	2.12819e-06	5.99977	1.40163	NNT	UP
669	231277_x_at	4.27385e-05	2.1348e-06	5.99859	0.702221	DTWD2	UP
670	210170_at	4.27812e-05	2.13818e-06	5.99799	2.02174	PDLIM3	UP
671	233359_at	4.32512e-05	2.16547e-06	5.99318	0.667814	TNRC6C	UP
672	228697_at	4.32907e-05	2.16982e-06	5.99241	1.13857	HINT3	UP
673	201579_at	4.33088e-05	2.17216e-06	5.992	1.23155	FAT1	UP
674	227444_at	4.33904e-05	2.17752e-06	5.99107	1.8131	ARMCX4	UP
675	227061_at	4.33939e-05	2.17896e-06	5.99082	1.82682	LINC01279	UP
676	212798_s_at	4.34911e-05	2.18512e-06	5.98975	1.31611	ANKMY2	UP
677	230624_at	4.34919e-05	2.18643e-06	5.98952	1.47633	SLC25A27	UP
678	223764_x_at	4.35624e-05	2.19253e-06	5.98846	1.71441	NIPSNAP3B	UP
679	228628_at	4.3884e-05	2.21385e-06	5.98479	0.687218	SRGAP2C	UP
680	230769_at	4.43953e-05	2.24224e-06	5.97995	1.25407	DENND2C	UP
681	223712_at	4.47314e-05	2.26052e-06	5.97687	0.899923	PCBD2	UP
682	213077_at	4.47924e-05	2.26492e-06	5.97613	1.37056	YTHDC2	UP
683	232295_at	4.54455e-05	2.30377e-06	5.96968	1.20728	GFM1	UP
684	211987_at	4.58924e-05	2.33262e-06	5.96496	1.4794	TOP2B	UP
685	224505_s_at	4.62556e-05	2.35474e-06	5.96138	1.54717	PLCD4	UP
686	227183_at	4.65048e-05	2.36984e-06	5.95895	0.73022	CARMN///MIR145	UP
687	213331_s_at	4.6547e-05	2.3757e-06	5.95801	0.726296	NEK1	UP
688	212634_at	4.6547e-05	2.37839e-06	5.95758	0.906831	UFL1	UP
689	223189_x_at	4.67828e-05	2.39568e-06	5.95484	1.43699	KMT2E	UP
690	211986_at	4.6933e-05	2.40474e-06	5.95341	1.22376	AHNAK	UP
691	212148_at	4.69537e-05	2.40718e-06	5.95302	1.62483	PBX1	UP
692	221645_s_at	4.70829e-05	2.41793e-06	5.95133	1.25417	ZNF83	UP
693	201578_at	4.7797e-05	2.4588e-06	5.94498	1.58134	PODXL	UP
694	227620_at	4.7879e-05	2.46442e-06	5.94411	0.652465	SLC44A1	UP
695	209318_x_at	4.84559e-05	2.50262e-06	5.93828	0.792551	PLAGL1	UP
696	225504_at	4.89508e-05	2.53535e-06	5.93336	0.964586	HMBOX1	UP
697	210891_s_at	4.91696e-05	2.54955e-06	5.93124	1.08058	GTF2IP4///GTF2IP1///GTF2I	UP
698	212842_x_at	4.94146e-05	2.56371e-06	5.92914	1.40596	RGPD6///RGPD8///RGPD3///RGPD4///RGPD5	UP
699	203608_at	4.9553e-05	2.57234e-06	5.92787	1.67757	ALDH5A1	UP
700	223236_at	4.97298e-05	2.58442e-06	5.92609	1.03899	NSRP1	UP
701	219772_s_at	4.98579e-05	2.594e-06	5.92469	0.897488	SMPX	UP
702	230100_x_at	4.99524e-05	2.60184e-06	5.92355	0.821353	PAK1	UP
703	201070_x_at	5.03684e-05	2.62798e-06	5.91976	0.746891	SF3B1	UP
704	200980_s_at	5.03684e-05	2.6294e-06	5.91955	1.05339	PDHA1	UP
705	202909_at	5.06261e-05	2.64434e-06	5.91741	1.46961	EPM2AIP1	UP
706	205060_at	5.10747e-05	2.66926e-06	5.91385	0.719573	PARG	UP
707	209584_x_at	5.11346e-05	2.67389e-06	5.9132	0.67787	APOBEC3C	UP
708	203308_x_at	5.198e-05	2.72456e-06	5.90609	0.628235	HPS1	UP
709	214693_x_at	5.198e-05	2.72712e-06	5.90573	1.0683	NBPF26///NBPF10///NBPF9///NBPF14	UP
710	204538_x_at	5.198e-05	2.72722e-06	5.90572	1.12739	NPIPA1	UP
711	203863_at	5.23648e-05	2.75357e-06	5.90208	1.03886	ACTN2	UP
712	227334_at	5.23648e-05	2.75611e-06	5.90173	2.19558	USP54	UP
713	218853_s_at	5.23648e-05	2.75661e-06	5.90166	1.0972	MOSPD1	UP
714	223894_s_at	5.33751e-05	2.82213e-06	5.89277	1.0215	AKTIP	UP
715	213254_at	5.38784e-05	2.85363e-06	5.88857	1.29767	TNRC6B	UP
716	213271_s_at	5.50142e-05	2.9331e-06	5.87817	0.813271	DOPEY1	UP
717	207236_at	5.5629e-05	2.97728e-06	5.87252	0.650985	ZNF345	UP
718	234191_at	5.57377e-05	2.98799e-06	5.87116	0.633752	BCL2L14	UP
719	222452_s_at	5.57454e-05	2.99163e-06	5.8707	0.821056	GPBP1L1	UP
720	228905_at	5.63406e-05	3.03185e-06	5.86564	1.25293	PCM1	UP
721	200978_at	5.66003e-05	3.04748e-06	5.8637	1.41275	MDH1	UP
722	226782_at	5.7369e-05	3.09726e-06	5.85757	1.50832	SLC25A30	UP
723	228504_at	5.76584e-05	3.11626e-06	5.85526	1.32802	SCN7A	UP
724	201030_x_at	5.83564e-05	3.1625e-06	5.84969	1.52114	LDHB	UP
725	206555_s_at	5.83564e-05	3.16252e-06	5.84969	0.785191	THUMPD1	UP
726	204753_s_at	5.85695e-05	3.17579e-06	5.84811	0.977408	HLF	UP
727	211959_at	5.86435e-05	3.18323e-06	5.84722	1.26728	IGFBP5	UP
728	227948_at	5.88626e-05	3.20546e-06	5.84459	1.838	FGD4	UP
729	200973_s_at	5.98928e-05	3.26506e-06	5.83763	1.22244	TSPAN3	UP
730	212214_at	6.08403e-05	3.33142e-06	5.83002	0.860898	OPA1	UP
731	223781_x_at	6.08403e-05	3.33316e-06	5.82983	0.586011	ADH4	UP
732	213612_x_at	6.08403e-05	3.3363e-06	5.82947	1.16047	NBPF20///NBPF10///NBPF8///NBPF9///NBPF15///NBPF12///NBPF14	UP
733	218824_at	6.11323e-05	3.35934e-06	5.82687	1.87346	PNMAL1	UP
734	207382_at	6.11323e-05	3.35947e-06	5.82686	1.18161	TP63	UP
735	201099_at	6.12917e-05	3.37002e-06	5.82567	1.22857	USP9X	UP
736	212568_s_at	6.17764e-05	3.40371e-06	5.82191	1.10449	DLAT	UP
737	205826_at	6.28104e-05	3.46823e-06	5.81482	1.49848	MYOM2	UP
738	222478_at	6.28872e-05	3.47615e-06	5.81396	0.742377	VPS36	UP
739	225026_at	6.32316e-05	3.49704e-06	5.8117	1.25787	CHD6	UP
740	201370_s_at	6.34886e-05	3.51496e-06	5.80976	1.22265	CUL3	UP
741	215248_at	6.35363e-05	3.51946e-06	5.80928	1.17524	GRB10	UP
742	216069_at	6.39238e-05	3.54467e-06	5.80659	0.668931	PRMT2	UP
743	232563_at	6.44066e-05	3.57917e-06	5.80293	0.889851	ZNF684	UP
744	219064_at	6.47503e-05	3.60755e-06	5.79995	0.916022	ITIH5	UP
745	202305_s_at	6.50929e-05	3.63045e-06	5.79756	1.89784	FEZ2	UP
746	225123_at	6.51845e-05	3.63747e-06	5.79683	0.794394	SESN3	UP
747	228816_at	6.54652e-05	3.65505e-06	5.79501	0.809656	ATP6AP1L	UP
748	212959_s_at	6.5667e-05	3.67208e-06	5.79325	0.997687	GNPTAB	UP
749	227321_at	6.59866e-05	3.69381e-06	5.79103	0.770473	GATS	UP
750	228454_at	6.60847e-05	3.70124e-06	5.79027	1.12534	LCOR	UP
751	212120_at	6.73297e-05	3.77885e-06	5.78244	0.864308	RHOQ	UP
752	206323_x_at	6.7407e-05	3.78713e-06	5.78161	0.969993	OPHN1	UP
753	203435_s_at	6.75791e-05	3.79878e-06	5.78045	0.878468	MME	UP
754	226742_at	6.77969e-05	3.81301e-06	5.77904	1.33664	SAR1B	UP
755	232071_at	6.91558e-05	3.90347e-06	5.7702	2.05884	MRPL19	UP
756	232252_at	6.92302e-05	3.91185e-06	5.76939	1.46708	DUSP27	UP
757	217623_at	6.95812e-05	3.93575e-06	5.76709	1.7623	MYLK3	UP
758	218980_at	6.96443e-05	3.94136e-06	5.76655	1.25512	FHOD3	UP
759	223422_s_at	6.97863e-05	3.95144e-06	5.76559	1.40656	ARHGAP24	UP
760	206101_at	6.99237e-05	3.96126e-06	5.76465	0.909407	ECM2	UP
1902-01-30	225855_at	7.02561e-05	3.98433e-06	5.76246	0.906235	EPB41L5	UP
762	206227_at	7.03059e-05	3.99114e-06	5.76182	1.61829	CILP	UP
763	218659_at	7.09895e-05	4.04034e-06	5.7572	1.58184	ASXL2	UP
764	216265_x_at	7.1348e-05	4.06492e-06	5.75491	0.809266	MYH7	UP
765	229267_at	7.15898e-05	4.08498e-06	5.75305	1.27095	LOC730268///ANAPC1	UP
766	216870_x_at	7.16591e-05	4.09226e-06	5.75238	2.90023	DLEU2	UP
767	201800_s_at	7.18959e-05	4.11086e-06	5.75067	1.04766	OSBP	UP
768	230174_at	7.25473e-05	4.1566e-06	5.7465	1.28141	LYPLAL1	UP
769	223253_at	7.25806e-05	4.16063e-06	5.74614	1.33047	EPDR1	UP
770	201193_at	7.32254e-05	4.21259e-06	5.74146	1.14771	IDH1	UP
771	227750_at	7.40644e-05	4.27603e-06	5.73582	1.14823	KALRN	UP
772	228584_at	7.42275e-05	4.28979e-06	5.73461	1.59242	SGCB	UP
773	212387_at	7.44978e-05	4.30977e-06	5.73286	1.20387	TCF4	UP
774	206308_at	7.45583e-05	4.31716e-06	5.73222	0.609277	TRDMT1	UP
775	202614_at	7.45696e-05	4.32047e-06	5.73193	1.23702	SLC30A9	UP
776	212946_at	7.52824e-05	4.36618e-06	5.72796	1.21524	VWA8	UP
777	227223_at	7.62795e-05	4.43762e-06	5.72185	0.84686	RBM39	UP
778	232637_at	7.67325e-05	4.46824e-06	5.71926	0.631356	2024-09-02	UP
779	215852_x_at	7.68808e-05	4.48336e-06	5.71798	0.829903	SOGA1	UP
780	211600_at	7.74081e-05	4.52344e-06	5.71463	0.727916	PTPRO	UP
781	201334_s_at	7.81006e-05	4.57674e-06	5.71022	0.863613	ARHGEF12	UP
782	212368_at	7.82905e-05	4.59104e-06	5.70904	1.2516	ZNF292	UP
783	201604_s_at	7.87831e-05	4.62223e-06	5.70649	0.854013	PPP1R12A	UP
784	226832_at	7.95529e-05	4.67425e-06	5.70228	1.34937	RNF168	UP
785	232034_at	7.95529e-05	4.67438e-06	5.70227	0.660177	LINC00537	UP
786	204631_at	7.96424e-05	4.6843e-06	5.70147	1.23664	MYH2	UP
787	226115_at	7.99015e-05	4.70188e-06	5.70006	1.04539	AHCTF1	UP
788	205525_at	8.00834e-05	4.71727e-06	5.69883	0.656855	CALD1	UP
789	200944_s_at	8.03098e-05	4.73765e-06	5.69721	1.25544	LOC101927733///HMGN1	UP
790	211996_s_at	8.04873e-05	4.75048e-06	5.69619	1.50986	LOC101060275///NPIPA5///NPIPB5///NPIPB11///LOC613037///NPIPB4///NPIPB3	UP
791	231864_at	8.09025e-05	4.77735e-06	5.69406	1.14288	ZNF33A	UP
792	36564_at	8.26908e-05	4.89263e-06	5.68509	0.633637	RNF19B	UP
793	209475_at	8.28993e-05	4.90982e-06	5.68377	1.25575	MIR6125///USP15	UP
794	203666_at	8.33491e-05	4.95353e-06	5.68043	0.82579	CXCL12	UP
795	233520_s_at	8.35224e-05	4.96872e-06	5.67928	1.21923	CMYA5	UP
796	227246_at	8.50954e-05	5.09965e-06	5.66949	0.617865	PLRG1	UP
797	218039_at	8.54669e-05	5.12766e-06	5.66743	1.11221	NUSAP1	UP
798	225776_at	8.6303e-05	5.18717e-06	5.66309	0.60665	RBMS2	UP
799	212135_s_at	8.65171e-05	5.20941e-06	5.66148	0.679686	ATP2B4	UP
800	205610_at	8.65171e-05	5.21201e-06	5.66129	1.15458	MYOM1	UP
801	226688_at	8.65171e-05	5.2127e-06	5.66124	1.52459	TCAIM	UP
802	218449_at	8.65839e-05	5.21925e-06	5.66077	1.19492	UFSP2	UP
803	213243_at	8.66417e-05	5.22527e-06	5.66034	0.920229	VPS13B	UP
804	221540_x_at	8.71565e-05	5.27163e-06	5.65702	0.707208	GTF2H2C_2///GTF2H2C///GTF2H2B///GTF2H2	UP
805	204114_at	8.76277e-05	5.32064e-06	5.65353	0.860978	NID2	UP
806	232865_at	8.78602e-05	5.33732e-06	5.65236	0.852983	AFF4	UP
807	201103_x_at	8.83646e-05	5.37314e-06	5.64984	1.27799	NBPF20///NBPF10///NBPF8///NBPF9///NBPF15///NBPF11///NBPF12///NBPF14	UP
808	227812_at	8.8671e-05	5.39437e-06	5.64836	1.09719	TNFRSF19	UP
809	202228_s_at	8.90607e-05	5.424e-06	5.6463	1.17497	NPTN	UP
810	203493_s_at	8.90607e-05	5.42589e-06	5.64617	1.20875	CEP57	UP
811	209268_at	8.97178e-05	5.4738e-06	5.64286	0.834841	VPS45	UP
812	223762_at	9.0012e-05	5.4953e-06	5.64139	0.969002	TMOD4///VPS72	UP
813	232191_at	9.0012e-05	5.49702e-06	5.64127	1.06929	ERVH48-1	UP
814	227401_at	9.02343e-05	5.51587e-06	5.63998	2.80172	IL17D	UP
815	203989_x_at	9.22227e-05	5.65631e-06	5.63053	1.08343	F2R	UP
816	223893_at	9.2366e-05	5.6678e-06	5.62977	0.664434	ENAM	UP
817	221729_at	9.27019e-05	5.6962e-06	5.62789	1.1501	COL5A2	UP
818	218606_at	9.27019e-05	5.69656e-06	5.62787	0.729385	ZDHHC7	UP
819	213069_at	9.29686e-05	5.72222e-06	5.62618	1.34556	HEG1	UP
820	214415_at	9.29686e-05	5.72703e-06	5.62586	1.12015	PLGLB1///PLGLB2	UP
821	229787_s_at	9.36531e-05	5.77967e-06	5.62242	1.21173	OGT	UP
822	210556_at	9.38295e-05	5.79788e-06	5.62124	1.01792	NFATC3	UP
823	222021_x_at	9.41663e-05	5.82787e-06	5.6193	0.780549	SDHAP2///SDHAP1	UP
824	226419_s_at	9.43017e-05	5.84443e-06	5.61823	1.05308	SRSF1	UP
825	203323_at	9.43017e-05	5.84453e-06	5.61823	1.1555	CAV2	UP
826	226797_at	9.4412e-05	5.85966e-06	5.61726	0.656866	MBTD1	UP
827	225997_at	9.45221e-05	5.87618e-06	5.6162	1.28488	MOB1B	UP
828	222151_s_at	9.45221e-05	5.87715e-06	5.61614	0.902409	CEP63	UP
829	226016_at	9.48603e-05	5.90136e-06	5.61459	1.12308	CD47	UP
830	206405_x_at	9.50091e-05	5.91339e-06	5.61383	1.49939	USP32///USP6	UP
831	213992_at	9.5258e-05	5.93446e-06	5.61249	0.867379	COL4A6	UP
832	213359_at	9.59516e-05	5.98891e-06	5.60906	0.586928	HNRNPD	UP
833	215736_at	9.60401e-05	6.00004e-06	5.60836	1.31124	KCNV1	UP
834	214709_s_at	9.63147e-05	6.02566e-06	5.60676	1.39746	KTN1	UP
835	201035_s_at	9.66425e-05	6.05182e-06	5.60513	0.661164	HADH	UP
836	213594_x_at	9.67345e-05	6.0683e-06	5.60411	1.24799	SRSF10	UP
837	225077_at	9.67345e-05	6.06891e-06	5.60407	1.27821	CHD2	UP
838	228638_at	9.74574e-05	6.12281e-06	5.60075	1.19399	FAM76A	UP
839	232063_x_at	9.76325e-05	6.13667e-06	5.5999	0.906702	FARSB	UP
840	226695_at	9.91391e-05	6.24411e-06	5.59338	1.26686	PRRX1	UP
841	224602_at	9.9509e-05	6.275e-06	5.59153	0.659854	C4orf3	UP
842	208660_at	9.96896e-05	6.28931e-06	5.59067	0.706703	CS	UP
843	214670_at	0.000100674	6.35729e-06	5.58664	0.961502	ZKSCAN1	UP
844	205530_at	0.000100865	6.37968e-06	5.58532	1.17474	ETFDH	UP
845	225706_at	0.000100892	6.38661e-06	5.58491	0.971334	GLCCI1	UP
846	223088_x_at	0.000101473	6.43149e-06	5.58228	0.964232	ECHDC1	UP
847	228345_at	0.000101893	6.47388e-06	5.57981	1.18421	CHIC1	UP
848	227255_at	0.000101893	6.47496e-06	5.57975	0.611163	PDIK1L	UP
849	222244_s_at	0.000101893	6.47603e-06	5.57969	1.16222	TUG1	UP
850	209348_s_at	0.000103166	6.58105e-06	5.57365	1.14937	MAF	UP
851	213049_at	0.000103432	6.60714e-06	5.57216	1.10864	RALGAPA1	UP
852	221493_at	0.000105802	6.78947e-06	5.56195	0.807115	TSPYL1	UP
853	226773_at	0.000106365	6.83493e-06	5.55944	1.7038	PPM1K	UP
854	215992_s_at	0.000106903	6.88516e-06	5.55669	0.790173	RAPGEF2	UP
855	229700_at	0.000107337	6.91939e-06	5.55483	0.929901	ZNF738	UP
856	217980_s_at	0.000108016	6.9695e-06	5.55212	0.839024	MRPL16	UP
857	212096_s_at	0.000109115	7.05634e-06	5.54748	1.3421	MTUS1	UP
858	201093_x_at	0.000109217	7.06617e-06	5.54695	0.642303	SDHA	UP
859	217526_at	0.000110256	7.15595e-06	5.54222	0.77609	NFATC2IP	UP
860	215629_s_at	0.000112125	7.31336e-06	5.53406	3.04076	MIR15A///DLEU2L///DLEU2	UP
861	230141_at	0.000112438	7.34367e-06	5.5325	1.49554	ARID4A	UP
862	212649_at	0.000112732	7.37019e-06	5.53115	0.646014	DHX29	UP
863	203732_at	0.000113119	7.40136e-06	5.52957	0.777294	TRIP4	UP
864	220962_s_at	0.000115362	7.58187e-06	5.52053	0.588755	PADI1	UP
865	224452_s_at	0.000116179	7.64578e-06	5.51739	0.953985	FAM220A	UP
866	232094_at	0.000116565	7.68823e-06	5.51531	1.11267	KATNBL1	UP
867	225607_at	0.000117271	7.74492e-06	5.51256	1.02946	CCDC43	UP
868	213738_s_at	0.00011735	7.75376e-06	5.51213	0.83662	ATP5A1	UP
869	226233_at	0.000117614	7.77799e-06	5.51096	1.01102	B3GALNT2	UP
870	228494_at	0.000119175	7.89524e-06	5.50535	0.97422	PPP1R9A	UP
871	204013_s_at	0.000119508	7.92078e-06	5.50414	0.844833	LCMT2	UP
872	214059_at	0.00011959	7.92977e-06	5.50371	0.679696	IFI44	UP
873	208860_s_at	0.000121439	8.07866e-06	5.49674	0.799355	ATRX	UP
874	211675_s_at	0.000121478	8.08689e-06	5.49636	1.35084	MDFIC	UP
875	207016_s_at	0.000122405	8.16294e-06	5.49285	1.09983	LOC101928635///ALDH1A2	UP
876	227012_at	0.000122726	8.18796e-06	5.4917	1.12354	SLC25A40	UP
877	232380_at	0.000123297	8.23327e-06	5.48964	0.768476	FGGY	UP
878	218204_s_at	0.000123414	8.24472e-06	5.48911	1.48482	FYCO1	UP
879	212623_at	0.000123461	8.25142e-06	5.48881	0.907231	TMEM41B	UP
880	229533_x_at	0.000126477	8.47522e-06	5.47878	0.598849	ZNF680	UP
881	209884_s_at	0.000128499	8.62199e-06	5.47235	1.39975	SLC4A7	UP
882	214815_at	0.000129348	8.69123e-06	5.46935	0.617781	TRIM33	UP
883	203033_x_at	0.000129735	8.74667e-06	5.46697	1.13998	FH	UP
884	217525_at	0.000130064	8.78032e-06	5.46553	0.652901	OLFML1	UP
885	227036_at	0.0001303	8.80001e-06	5.4647	1.03888	RASAL2	UP
886	227395_at	0.000131877	8.92622e-06	5.45936	0.737646	TBCEL	UP
887	200816_s_at	0.000133172	9.03686e-06	5.45475	1.19616	PAFAH1B1	UP
888	221919_at	0.000134247	9.11933e-06	5.45135	0.655714	HNRNPA1	UP
889	226380_at	0.000134929	9.17642e-06	5.44901	1.54521	PTPN21	UP
890	221213_s_at	0.000134929	9.18133e-06	5.44881	1.45357	LOC145783///ZNF280D	UP
891	206349_at	0.000134929	9.18371e-06	5.44871	1.53333	LGI1	UP
892	209552_at	0.000135733	9.26624e-06	5.44536	1.62649	PAX8	UP
893	217886_at	0.00013678	9.36175e-06	5.44152	1.15146	EPS15	UP
894	200040_at	0.000138145	9.48207e-06	5.43674	0.852903	KHDRBS1	UP
895	226341_at	0.000138803	9.54486e-06	5.43427	1.18164	OTUD6B-AS1	UP
896	226990_at	0.000139901	9.6368e-06	5.43068	0.825859	CAPRIN1	UP
897	204842_x_at	0.000141104	9.73618e-06	5.42684	0.89804	PRKAR2A	UP
898	203408_s_at	0.000141465	9.77034e-06	5.42553	1.18798	SATB1	UP
899	212061_at	0.000141518	9.78189e-06	5.42509	0.838973	U2SURP	UP
900	209070_s_at	0.000142092	9.84589e-06	5.42265	1.25994	RGS5	UP
901	213150_at	0.000142407	9.87191e-06	5.42166	1.15206	HOXA10	UP
902	211207_s_at	0.000143946	1.00081e-05	5.41653	0.675424	ACSL6	UP
903	204939_s_at	0.000147597	1.03051e-05	5.40559	1.39913	PLN	UP
904	222924_at	0.000147699	1.03208e-05	5.40502	1.53605	SLMAP	UP
905	233754_x_at	0.000149119	1.04628e-05	5.39991	0.699855	ZNF71	UP
906	227272_at	0.000150003	1.05389e-05	5.3972	0.819776	C15orf52	UP
907	226213_at	0.000152024	1.07165e-05	5.39094	1.38633	ERBB3	UP
908	223751_x_at	0.000152276	1.07504e-05	5.38976	0.679565	TLR10	UP
909	225266_at	0.000152609	1.078e-05	5.38873	0.759924	ZNF652	UP
910	216060_s_at	0.000153931	1.08914e-05	5.38489	1.23851	DAAM1	UP
911	222999_s_at	0.00015454	1.09481e-05	5.38295	0.924647	CCNL2	UP
912	231186_at	0.000154848	1.09881e-05	5.38159	0.701743	LINC00643	UP
913	225159_s_at	0.000157606	1.12206e-05	5.37375	1.06314	ELK4	UP
914	228084_at	0.00015764	1.12323e-05	5.37336	1.07719	PLA2G12A	UP
915	200027_at	0.000158349	1.12938e-05	5.37132	1.12929	NARS	UP
916	212487_at	0.000158997	1.13616e-05	5.36908	0.600045	GPATCH8	UP
917	229436_x_at	0.000159226	1.13873e-05	5.36824	0.793428	BRCC3	UP
918	220345_at	0.000160563	1.15205e-05	5.36389	0.869775	LRRTM4	UP
919	212461_at	0.000161762	1.16112e-05	5.36096	1.28154	AZIN1	UP
920	222630_at	0.000162088	1.16394e-05	5.36005	1.13103	RFX7	UP
921	219908_at	0.000162605	1.16907e-05	5.35841	1.87517	DKK2	UP
922	233893_s_at	0.000162948	1.17202e-05	5.35747	0.853148	UVSSA	UP
923	205951_at	0.000163483	1.17683e-05	5.35594	1.53865	MYH1	UP
924	211023_at	0.000163727	1.17954e-05	5.35507	1.14545	PDHB	UP
925	213765_at	0.00016393	1.18195e-05	5.35431	1.76446	MFAP5	UP
926	205842_s_at	0.000165211	1.19361e-05	5.35064	0.982653	JAK2	UP
927	217317_s_at	0.000165247	1.19484e-05	5.35026	1.80634	HERC2P9///HERC2P2	UP
928	218589_at	0.000166116	1.20404e-05	5.34739	0.970755	LPAR6	UP
929	227623_at	0.000167038	1.21121e-05	5.34517	1.49317	CACNA2D1	UP
930	222538_s_at	0.00016735	1.21417e-05	5.34426	0.981679	APPL1	UP
931	204072_s_at	0.000169703	1.23301e-05	5.3385	1.22279	FRY	UP
932	216209_at	0.000169965	1.23592e-05	5.33762	1.04926	LINC00939	UP
933	228318_s_at	0.00017447	1.27319e-05	5.32652	1.03332	CRIPAK	UP
934	219645_at	0.000175193	1.28009e-05	5.3245	1.14402	CASQ1	UP
935	202675_at	0.000175501	1.28345e-05	5.32352	0.638838	SDHB	UP
936	217906_at	0.000175662	1.28557e-05	5.32291	1.01023	KLHDC2	UP
937	201660_at	0.000175918	1.28796e-05	5.32221	1.18174	ACSL3	UP
938	231909_x_at	0.000175966	1.28934e-05	5.32181	0.841976	ODF2L	UP
939	229221_at	0.000176375	1.29285e-05	5.32079	1.70068	CD44	UP
940	229450_at	0.000176465	1.29403e-05	5.32045	1.25178	IFIT3	UP
941	203296_s_at	0.000177113	1.30065e-05	5.31855	1.04241	ATP1A2	UP
942	217799_x_at	0.000177128	1.30149e-05	5.31831	0.591459	UBE2H	UP
943	212319_at	0.000177966	1.3092e-05	5.3161	0.912162	SGSM2	UP
944	222484_s_at	0.000178102	1.3108e-05	5.31564	1.24771	CXCL14	UP
945	203498_at	0.000178102	1.31124e-05	5.31552	1.1213	RCAN2	UP
946	229415_at	0.000179092	1.32115e-05	5.3127	0.805924	CYCS	UP
947	226103_at	0.000182872	1.35278e-05	5.30387	1.39712	NEXN	UP
948	229447_x_at	0.000183793	1.36014e-05	5.30184	1.09659	NBPF10///NBPF8///NBPF11	UP
949	227198_at	0.000185508	1.37443e-05	5.29794	0.988293	AFF3	UP
950	213044_at	0.000185508	1.37445e-05	5.29793	1.0659	ROCK1	UP
951	228057_at	0.000186155	1.38185e-05	5.29593	1.68352	DDIT4L	UP
952	232146_at	0.000186171	1.38367e-05	5.29543	1.22101	NDUFC1	UP
953	202342_s_at	0.000186684	1.38972e-05	5.2938	0.995056	TRIM2	UP
954	219174_at	0.000187354	1.39526e-05	5.29232	0.764585	IFT74	UP
955	232253_at	0.000187361	1.39586e-05	5.29216	0.659692	C5orf56	UP
956	224701_at	0.000187801	1.40024e-05	5.29099	0.624327	PARP14	UP
957	230494_at	0.000189164	1.4115e-05	5.288	1.07264	SLC20A1	UP
958	210100_s_at	0.000192087	1.43613e-05	5.28154	0.84382	ABCA2	UP
959	208717_at	0.000197751	1.48484e-05	5.26908	0.693872	OXA1L	UP
960	201655_s_at	0.000197805	1.48698e-05	5.26854	0.59636	HSPG2	UP
961	223535_at	0.000199869	1.50718e-05	5.26351	1.37333	NUDT12	UP
962	230626_at	0.000200577	1.51369e-05	5.2619	1.13976	TSPAN12	UP
963	208021_s_at	0.000201745	1.5231e-05	5.25959	0.911497	RFC1	UP
964	213546_at	0.000203554	1.53913e-05	5.25568	1.20088	DKFZP586I1420	UP
965	226969_at	0.000205243	1.55311e-05	5.2523	0.869795	MTR	UP
966	203517_at	0.000205891	1.55922e-05	5.25084	0.990408	MTX2	UP
967	221499_s_at	0.000207967	1.57798e-05	5.24637	1.14234	STX16	UP
968	218160_at	0.000208954	1.58669e-05	5.24432	0.592825	NDUFA8	UP
969	229173_at	0.000209463	1.59178e-05	5.24312	1.87599	LNPK	UP
970	232936_at	0.000210446	1.6011e-05	5.24094	0.960345	KCNA7	UP
971	204439_at	0.000210662	1.60398e-05	5.24027	1.54259	IFI44L	UP
972	205296_at	0.000215233	1.64318e-05	5.23126	0.964182	RBL1	UP
973	233496_s_at	0.000215409	1.6452e-05	5.2308	1.0624	CFL2	UP
974	220183_s_at	0.000215409	1.64579e-05	5.23067	0.673149	NUDT6	UP
975	213425_at	0.00021642	1.65605e-05	5.22835	0.784842	WNT5A	UP
976	227822_at	0.000216849	1.66005e-05	5.22745	1.09684	ZNF605	UP
977	211483_x_at	0.000217453	1.66598e-05	5.22612	1.25288	CAMK2B	UP
978	225442_at	0.000217537	1.66778e-05	5.22572	1.26212	DDR2	UP
979	205433_at	0.000218151	1.67312e-05	5.22452	0.922239	BCHE	UP
980	207492_at	0.000218612	1.6773e-05	5.22359	0.645991	NGLY1	UP
981	203875_at	0.000218893	1.68202e-05	5.22255	0.667179	SMARCA1	UP
982	220817_at	0.000222383	1.716e-05	5.21508	0.622123	TRPC4	UP
983	228019_s_at	0.000223438	1.72675e-05	5.21275	0.907644	MRPS18C	UP
984	212814_at	0.000225133	1.74117e-05	5.20965	1.14034	AHCYL2	UP
985	203758_at	0.000226238	1.75239e-05	5.20725	0.620716	CTSO	UP
986	204041_at	0.000226284	1.75471e-05	5.20676	1.35151	MAOB	UP
987	227702_at	0.000226875	1.76128e-05	5.20537	0.6979	CYP4X1	UP
988	227400_at	0.000229155	1.78286e-05	5.20082	1.03984	NFIX	UP
989	201501_s_at	0.000229155	1.783e-05	5.20079	1.2392	GRSF1	UP
990	226740_x_at	0.000231462	1.80742e-05	5.19572	1.02459	NBPF26///NBPF10///NBPF14	UP
991	218769_s_at	0.000238325	1.87388e-05	5.18225	0.725956	ANKRA2	UP
992	213335_s_at	0.000238448	1.87555e-05	5.18192	1.10493	ST3GAL6	UP
993	212764_at	0.00023916	1.88184e-05	5.18067	1.30331	ZEB1	UP
994	209493_at	0.000239949	1.89156e-05	5.17875	0.786123	PDZD2	UP
995	222579_at	0.000240982	1.90041e-05	5.17701	0.627075	UBA5	UP
996	222407_s_at	0.00024297	1.92152e-05	5.17289	1.26904	ZNF106	UP
997	228568_at	0.00024297	1.92248e-05	5.1727	1.44427	MYZAP	UP
998	223298_s_at	0.000243043	1.92378e-05	5.17245	1.32229	NT5C3A	UP
999	201986_at	0.000244616	1.93766e-05	5.16977	1.09872	MED13	UP
1000	212298_at	0.000246169	1.95284e-05	5.16686	1.27305	NRP1	UP
1001	226225_at	0.000246624	1.95718e-05	5.16603	0.905	MCC	UP
1002	225923_at	0.000247845	1.96759e-05	5.16406	1.08852	VAPB	UP
1003	213934_s_at	0.00024908	1.97958e-05	5.16179	0.732312	ZNF23	UP
1004	227585_at	0.00024972	1.9861e-05	5.16056	0.936809	ATAD1	UP
1005	224597_at	0.000251888	2.01e-05	5.15611	1.02055	NORAD	UP
1006	227040_at	0.000252533	2.01589e-05	5.15501	0.773687	NHLRC3	UP
1007	212217_at	0.000254433	2.03552e-05	5.1514	1.24657	PREPL	UP
1008	232156_at	0.000255254	2.04284e-05	5.15006	1.23379	AP5M1	UP
1009	231989_s_at	0.000259528	2.08236e-05	5.14292	0.829318	LOC101060604///NPIPA5///SMG1P3///NPIPB5///SMG1P1///LOC613037///NPIPB4///SLC7A5P1///NPIPB3	UP
1010	217900_at	0.000259915	2.08699e-05	5.14209	0.599858	IARS2	UP
1011	216373_at	0.000261482	2.10263e-05	5.13931	0.999787	TAPT1	UP
1012	204284_at	0.000261802	2.10597e-05	5.13872	1.7146	PPP1R3C	UP
1013	203843_at	0.000262273	2.11129e-05	5.13778	1.16832	RPS6KA3	UP
1014	229307_at	0.000266829	2.15343e-05	5.13041	1.55215	ANKRD28	UP
1015	205412_at	0.000267648	2.16083e-05	5.12913	1.06027	ACAT1	UP
1016	227591_at	0.000269227	2.17672e-05	5.1264	0.825712	SH3BP5-AS1	UP
1017	214616_at	0.000269258	2.17791e-05	5.1262	0.686932	HIST1H3E	UP
1018	211764_s_at	0.000270217	2.18798e-05	5.12448	0.862247	UBE2D1	UP
1019	203253_s_at	0.000270217	2.18868e-05	5.12436	0.621145	PPIP5K2	UP
1020	228554_at	0.000277524	2.25355e-05	5.11347	0.603625	PGR	UP
1021	218031_s_at	0.000279138	2.26911e-05	5.11091	1.18269	FOXN3	UP
1022	225760_at	0.00028004	2.2789e-05	5.1093	1.59495	MYSM1	UP
1023	211424_x_at	0.000282458	2.30189e-05	5.10556	1.16624	METTL7A	UP
1024	226164_x_at	0.000290235	2.37885e-05	5.09331	1.19752	RIMKLB	UP
1025	200594_x_at	0.000291004	2.38686e-05	5.09206	1.10314	HNRNPU	UP
1026	221669_s_at	0.000293158	2.40796e-05	5.08878	0.821102	ACAD8	UP
1027	209630_s_at	0.000297321	2.44737e-05	5.08273	1.07126	FBXW2	UP
1028	208148_at	0.000301477	2.49128e-05	5.0761	2.10579	MYH4	UP
1029	227254_at	0.000302087	2.49721e-05	5.07522	0.682698	POU2F1	UP
1030	218003_s_at	0.000303974	2.51459e-05	5.07263	1.08287	FKBP3	UP
1031	222028_at	0.000304165	2.51706e-05	5.07227	0.686031	ZNF45	UP
1032	219737_s_at	0.000304401	2.52168e-05	5.07158	0.704598	PCDH9	UP
1033	203689_s_at	0.000307107	2.55556e-05	5.06661	0.784158	FMR1	UP
1034	212603_at	0.000313325	2.61578e-05	5.05794	0.819338	MRPS31	UP
1035	201051_at	0.000314023	2.62436e-05	5.05672	1.07768	ANP32A	UP
1036	226192_at	0.000316664	2.65014e-05	5.05307	0.882322	AR	UP
1037	229298_at	0.000318405	2.66658e-05	5.05077	0.610368	KBTBD7	UP
1038	218900_at	0.000320782	2.69024e-05	5.04748	0.982946	CNNM4	UP
1039	202688_at	0.000321176	2.69448e-05	5.04689	1.09377	TNFSF10	UP
1040	203039_s_at	0.000322165	2.70466e-05	5.04549	1.15971	NDUFS1	UP
1041	213974_at	0.00032244	2.70886e-05	5.04491	0.598495	ADAMTSL3	UP
1042	213222_at	0.000322974	2.71429e-05	5.04417	1.22909	PLCB1	UP
1043	224955_at	0.000330571	2.78974e-05	5.03395	1.45046	TEAD1	UP
1044	202967_at	0.000333884	2.82356e-05	5.02947	0.774515	GSTA4	UP
1045	222111_at	0.00033574	2.84024e-05	5.02727	0.789868	FAM63B	UP
1046	221620_s_at	0.000335909	2.84266e-05	5.02695	0.728865	APOO	UP
1047	225017_at	0.000340237	2.88227e-05	5.0218	0.633615	CCDC14	UP
1048	212097_at	0.000341544	2.89734e-05	5.01986	1.34864	CAV1	UP
1049	202766_s_at	0.000342642	2.90765e-05	5.01854	1.32284	FBN1	UP
1050	215582_x_at	0.000344173	2.92166e-05	5.01675	0.806444	MCM3AP	UP
1051	218067_s_at	0.000344839	2.92933e-05	5.01577	1.39331	ARGLU1	UP
1052	203706_s_at	0.000346247	2.94433e-05	5.01387	0.970435	FZD7	UP
1053	218152_at	0.000346682	2.95005e-05	5.01314	0.946914	HMG20A	UP
1054	203053_at	0.000347223	2.95567e-05	5.01244	1.35105	BCAS2	UP
1055	201116_s_at	0.000350166	2.98483e-05	5.00878	1.48562	CPE	UP
1056	213140_s_at	0.000351703	2.99987e-05	5.00691	0.776784	SS18L1	UP
1057	226343_at	0.000351703	2.99998e-05	5.00689	1.08604	DPP8	UP
1058	213797_at	0.000351789	3.00364e-05	5.00644	0.593202	RSAD2	UP
1059	212169_at	0.000351789	3.00483e-05	5.00629	0.720102	FKBP9	UP
1060	204484_at	0.000355484	3.04575e-05	5.00126	0.937471	PIK3C2B	UP
1061	220832_at	0.000355702	3.0498e-05	5.00076	0.888731	TLR8	UP
1062	212372_at	0.000358581	3.08468e-05	4.99653	1.21967	MYH10	UP
1063	212467_at	0.00035973	3.09806e-05	4.99491	0.912703	DNAJC13	UP
1064	232914_s_at	0.000361343	3.11499e-05	4.99289	0.756243	SYTL2	UP
1065	203232_s_at	0.00036258	3.12672e-05	4.99149	1.16729	ATXN1	UP
1066	226272_at	0.00037869	3.28689e-05	4.97288	0.796756	RCAN3	UP
1067	221698_s_at	0.000378748	3.28988e-05	4.97255	1.53546	CLEC7A	UP
1068	226191_at	0.000379739	3.30024e-05	4.97138	1.04762	GSK3B	UP
1069	209025_s_at	0.00038091	3.316e-05	4.9696	0.829329	SYNCRIP	UP
1070	224819_at	0.000381913	3.32804e-05	4.96825	0.899242	TCEAL8	UP
1071	225878_at	0.000381913	3.32808e-05	4.96825	1.2011	KIF1B	UP
1072	212538_at	0.00038414	3.3486e-05	4.96596	1.00831	DOCK9	UP
1073	207089_at	0.000385193	3.36004e-05	4.96469	1.59322	NRAP	UP
1074	217873_at	0.000386478	3.37351e-05	4.9632	1.23405	CAB39	UP
1075	203870_at	0.000388353	3.39707e-05	4.96061	0.972476	USP46	UP
1076	222336_at	0.000389676	3.41054e-05	4.95914	0.74749	SMIM14	UP
1077	226102_at	0.000392157	3.43915e-05	4.95603	0.647201	ZKSCAN8	UP
1078	221264_s_at	0.000393448	3.45162e-05	4.95468	0.588319	TARDBP	UP
1079	203791_at	0.000394701	3.46492e-05	4.95325	1.01438	DMXL1	UP
1080	209012_at	0.000395348	3.47176e-05	4.95251	0.883671	TRIO	UP
1081	223444_at	0.000396646	3.48896e-05	4.95067	0.708904	SENP7	UP
1082	212222_at	0.000401069	3.53138e-05	4.94617	1.07011	PSME4	UP
1083	224629_at	0.000402746	3.55205e-05	4.944	0.991016	LMAN1	UP
1084	204749_at	0.000406844	3.60248e-05	4.93875	0.828267	NAP1L3	UP
1085	212743_at	0.0004072	3.60682e-05	4.9383	0.797835	RCHY1	UP
1086	213351_s_at	0.000408972	3.6261e-05	4.93632	0.900517	TMCC1	UP
1087	202304_at	0.000410659	3.64347e-05	4.93454	0.963542	FNDC3A	UP
1088	212301_at	0.000411719	3.65528e-05	4.93334	1.01622	RTF1	UP
1089	229139_at	0.000411738	3.65666e-05	4.9332	0.978398	JPH1	UP
1090	218176_at	0.000414139	3.68767e-05	4.93005	0.658716	MAGEF1	UP
1091	222605_at	0.000414897	3.69781e-05	4.92903	1.02144	RCOR3	UP
1092	205692_s_at	0.000416207	3.71461e-05	4.92734	0.716178	CD38	UP
1093	213064_at	0.000422003	3.77746e-05	4.9211	0.919168	ZC3H14	UP
1094	226757_at	0.000422483	3.78546e-05	4.92031	0.779901	IFIT2	UP
1095	226563_at	0.000422956	3.79094e-05	4.91977	0.615632	SMAD2	UP
1096	226731_at	0.000423957	3.80319e-05	4.91857	0.605165	ITGA1	UP
1097	218184_at	0.000423957	3.80362e-05	4.91853	1.15932	TULP4	UP
1098	206204_at	0.000424455	3.80934e-05	4.91797	1.2059	GRB14	UP
1099	203297_s_at	0.000426414	3.83225e-05	4.91574	0.768049	JARID2	UP
1100	228932_at	0.000430051	3.87592e-05	4.91152	0.605263	AGO3	UP
1101	226413_at	0.000430373	3.88018e-05	4.91111	0.850177	LINC00938	UP
1102	212001_at	0.000430415	3.88298e-05	4.91084	0.64018	SUGP2	UP
1103	209861_s_at	0.000432626	3.90672e-05	4.90857	1.22702	METAP2	UP
1104	225019_at	0.000436952	3.95602e-05	4.9039	1.23439	CAMK2D	UP
1105	218568_at	0.000437484	3.96339e-05	4.90321	0.833461	AGK	UP
1106	227656_at	0.000440307	3.99155e-05	4.90057	0.633947	ERMARD	UP
1107	227318_at	0.000440379	3.99349e-05	4.90039	1.19404	TMEM178B	UP
1108	213227_at	0.000444639	4.03993e-05	4.89609	0.886139	PGRMC2	UP
1109	223523_at	0.00044488	4.04342e-05	4.89577	1.18519	TMEM108	UP
1110	225350_s_at	0.000446219	4.05951e-05	4.89429	1.21302	ZYG11B	UP
1111	227997_at	0.000448506	4.08162e-05	4.89227	0.598533	IL17RD	UP
1112	208953_at	0.000448597	4.08376e-05	4.89207	0.720023	LARP4B	UP
1113	228466_at	0.000450152	4.10319e-05	4.89031	0.640569	GABPB2	UP
1114	203685_at	0.000452153	4.12275e-05	4.88854	1.1944	BCL2	UP
1115	223595_at	0.000452907	4.13227e-05	4.88768	0.901821	TMEM133	UP
1116	225821_s_at	0.000455498	4.16125e-05	4.88508	0.719754	BOD1L1	UP
1117	218352_at	0.00045661	4.17427e-05	4.88391	1.55544	RCBTB1	UP
1118	214747_at	0.00045661	4.17542e-05	4.88381	0.864867	ZBED4	UP
1119	228391_at	0.000457719	4.18824e-05	4.88267	0.735662	CYP4V2	UP
1120	212867_at	0.000459752	4.21222e-05	4.88054	1.02866	NCOA2	UP
1121	208813_at	0.000460442	4.21988e-05	4.87987	0.962004	GOT1	UP
1122	203533_s_at	0.000468333	4.30317e-05	4.87259	1.4106	CUL5	UP
1123	216044_x_at	0.00047323	4.36417e-05	4.86735	0.912394	FAM69A	UP
1124	215947_s_at	0.00047323	4.3655e-05	4.86724	0.81919	LOC100287852///FAM136A	UP
1125	205771_s_at	0.000473518	4.3729e-05	4.86661	0.608807	AKAP7	UP
1126	222661_at	0.000477008	4.42057e-05	4.86257	0.730268	AGGF1	UP
1127	212880_at	0.000477304	4.42471e-05	4.86222	0.867955	WDR7	UP
1128	222850_s_at	0.000481313	4.46795e-05	4.8586	1.0285	DNAJB14	UP
1129	218269_at	0.000483526	4.49512e-05	4.85635	0.829581	DROSHA	UP
1130	210159_s_at	0.0004885	4.55566e-05	4.85137	0.718804	TRIM31	UP
1131	214948_s_at	0.000488984	4.5616e-05	4.85088	0.789331	TMF1	UP
1132	200708_at	0.00049249	4.59574e-05	4.84811	0.709858	GOT2	UP
1133	227818_at	0.000496588	4.63689e-05	4.84479	0.97422	CEP85	UP
1134	209379_s_at	0.000499267	4.67067e-05	4.84209	1.28777	CCSER2	UP
1135	206572_x_at	0.000499613	4.67547e-05	4.84171	0.604595	ZNF85	UP
1136	212982_at	0.000499613	4.67684e-05	4.8416	1.20469	ZDHHC17	UP
1137	205824_at	0.000508395	4.77243e-05	4.83406	0.790686	HSPB2	UP
1138	227601_at	0.000516768	4.86767e-05	4.82671	0.878691	METTL14	UP
1139	204417_at	0.000517357	4.87473e-05	4.82617	0.889799	GALC	UP
1140	201427_s_at	0.00052189	4.92587e-05	4.82229	0.946033	SEPP1	UP
1141	229024_at	0.000523083	4.93939e-05	4.82126	1.14812	RNF150	UP
1142	225216_at	0.000523925	4.94986e-05	4.82048	0.73804	FAM199X	UP
1143	226544_x_at	0.000524608	4.9584e-05	4.81983	0.78697	EEF1E1-BLOC1S5///BLOC1S5	UP
1144	202738_s_at	0.000540339	5.13712e-05	4.80665	1.34423	PHKB	UP
1145	224621_at	0.000541018	5.14516e-05	4.80607	1.10091	MAPK1	UP
1146	226113_at	0.000542318	5.16419e-05	4.8047	0.977552	ZNF436	UP
1147	232392_at	0.000542318	5.16546e-05	4.80461	0.796884	SRSF3	UP
1148	202127_at	0.000549737	5.24739e-05	4.79875	0.751914	PRPF4B	UP
1149	228469_at	0.000551934	5.27032e-05	4.79713	1.31509	PPID	UP
1150	222787_s_at	0.000551934	5.2722e-05	4.79699	1.07399	TMEM106B	UP
1151	201241_at	0.000551934	5.2732e-05	4.79692	1.11523	DDX1	UP
1152	228630_at	0.000555067	5.31193e-05	4.7942	0.954396	ZNF84	UP
1153	224943_at	0.000566459	5.44678e-05	4.78487	0.80997	BTBD7	UP
1154	205206_at	0.000567806	5.46262e-05	4.78378	1.16158	ANOS1	UP
1155	219317_at	0.00056826	5.47242e-05	4.78312	0.765783	POLI	UP
1156	229394_s_at	0.00057066	5.50544e-05	4.78088	1.27106	ARHGAP35	UP
1157	217935_s_at	0.00057141	5.51613e-05	4.78016	0.679495	UQCC1	UP
1158	219013_at	0.000576135	5.57017e-05	4.77653	0.644387	GALNT11	UP
1159	228216_at	0.000577591	5.59151e-05	4.7751	0.60492	ZBTB37	UP
1160	225242_s_at	0.000587344	5.70948e-05	4.76733	1.27982	CCDC80	UP
1161	211565_at	0.000590932	5.74955e-05	4.76473	0.749053	SH3GL3	UP
1162	232600_at	0.000591892	5.76062e-05	4.76401	0.888746	ANKRD42	UP
1163	227497_at	0.000594234	5.7921e-05	4.76198	0.766198	SOX6	UP
1164	222122_s_at	0.000601107	5.86965e-05	4.75703	0.690703	THOC2	UP
1165	226203_at	0.000601357	5.87385e-05	4.75676	0.713188	MYO9A	UP
1166	219263_at	0.000603412	5.90099e-05	4.75505	0.931266	RNF128	UP
1167	202432_at	0.000604193	5.91216e-05	4.75434	1.02324	PPP3CB	UP
1168	225081_s_at	0.00061076	5.9925e-05	4.74932	0.644767	CDCA7L	UP
1169	226219_at	0.000617689	6.06772e-05	4.74467	0.673437	ARHGAP30	UP
1170	226549_at	0.000617904	6.07164e-05	4.74443	1.36917	SBK1	UP
1171	209014_at	0.000621386	6.11494e-05	4.74179	0.884419	MAGED1	UP
1172	201221_s_at	0.000625902	6.16671e-05	4.73865	1.15031	SNRNP70	UP
1173	215975_x_at	0.000628323	6.19476e-05	4.73696	1.11336	GK	UP
1174	218146_at	0.000630959	6.22946e-05	4.73488	0.648924	GLT8D1	UP
1175	209888_s_at	0.000632789	6.25309e-05	4.73347	1.00829	MYL1	UP
1176	218642_s_at	0.000635075	6.28496e-05	4.73158	0.596321	CHCHD7	UP
1177	205079_s_at	0.000636843	6.31178e-05	4.72999	0.902324	MPDZ	UP
1178	203067_at	0.000639798	6.34481e-05	4.72805	1.04213	PDHX	UP
1179	201067_at	0.000642208	6.37998e-05	4.72599	0.833261	PSMC2	UP
1180	205541_s_at	0.000645118	6.41456e-05	4.72398	0.692952	GSPT2	UP
1181	220725_x_at	0.000650144	6.47404e-05	4.72054	0.877383	DNAH3	UP
1182	201778_s_at	0.000652614	6.50246e-05	4.71891	0.724411	EFCAB14	UP
1183	209849_s_at	0.000662033	6.61956e-05	4.71226	0.663996	RAD51C	UP
1184	213483_at	0.000664727	6.65233e-05	4.71042	0.904366	PPWD1	UP
1185	209905_at	0.000664999	6.657e-05	4.71016	1.03614	HOXA10-HOXA9///MIR196B///HOXA9	UP
1186	203318_s_at	0.000665932	6.67413e-05	4.70921	0.703253	ZNF148	UP
1187	224736_at	0.000671144	6.74012e-05	4.70554	1.1703	CCAR1	UP
1188	212507_at	0.000671947	6.75211e-05	4.70488	1.12139	TMEM131	UP
1189	226861_at	0.000672491	6.75954e-05	4.70447	0.998047	ASB8	UP
1190	203584_at	0.000674557	6.78519e-05	4.70306	1.01805	EMC2	UP
1191	201243_s_at	0.000676268	6.81339e-05	4.70152	0.827309	ATP1B1	UP
1192	224851_at	0.000677305	6.82974e-05	4.70062	1.59995	CDK6	UP
1193	231979_at	0.00068286	6.89774e-05	4.69693	0.943024	GABPB1-AS1	UP
1194	201352_at	0.000691017	7.0044e-05	4.69122	0.94801	YME1L1	UP
1195	203741_s_at	0.000692206	7.0205e-05	4.69036	0.949393	ADCY7	UP
1196	213684_s_at	0.000695436	7.05733e-05	4.68842	0.945898	PDLIM5	UP
1197	227478_at	0.00069815	7.08896e-05	4.68675	0.9556	SETBP1	UP
1198	202191_s_at	0.000700097	7.11765e-05	4.68525	0.849981	GAS7	UP
1199	208987_s_at	0.000700097	7.11897e-05	4.68518	0.67925	KDM2A	UP
1200	218198_at	0.00070032	7.12329e-05	4.68495	0.64478	DHX32	UP
1201	203143_s_at	0.000701004	7.13845e-05	4.68416	0.65049	KIAA0040	UP
1202	201991_s_at	0.000706715	7.21587e-05	4.68014	1.19863	KIF5B	UP
1203	201225_s_at	0.000706715	7.21729e-05	4.68007	0.948916	SRRM1	UP
1204	214414_x_at	0.000714664	7.30892e-05	4.67537	1.3084	HBA2///HBA1	UP
1205	212667_at	0.000716127	7.32598e-05	4.6745	1.0759	SPARC	UP
1206	219804_at	0.000723356	7.41263e-05	4.67012	1.71786	SYNPO2L	UP
1207	218456_at	0.000728098	7.46975e-05	4.66726	0.956663	CAPRIN2	UP
1208	204865_at	0.000728299	7.47705e-05	4.6669	1.09873	CA3	UP
1209	218386_x_at	0.000729062	7.48817e-05	4.66635	1.24302	USP16	UP
1210	227931_at	0.000729074	7.49043e-05	4.66623	0.849699	INO80D	UP
1211	224686_x_at	0.000730954	7.51368e-05	4.66508	0.886522	LRRC37A2	UP
1212	218411_s_at	0.000734799	7.55785e-05	4.6629	1.01628	MBIP	UP
1213	229876_at	0.000754006	7.77747e-05	4.65223	1.25687	PHKA1	UP
1214	228130_at	0.00075512	7.79282e-05	4.65149	0.767798	ZSCAN30	UP
1215	212747_at	0.000758255	7.84126e-05	4.64918	0.715119	ANKS1A	UP
1216	228867_at	0.000762862	7.90229e-05	4.64629	0.846866	TATDN3	UP
1217	215548_s_at	0.000763382	7.90992e-05	4.64593	1.15435	SCFD1	UP
1218	215554_at	0.000772947	8.02487e-05	4.64056	0.658925	GPLD1	UP
1219	226671_at	0.000773525	8.04218e-05	4.63976	1.1157	LAMP2	UP
1220	202502_at	0.000778321	8.10116e-05	4.63703	1.49173	ACADM	UP
1221	226649_at	0.000780869	8.13453e-05	4.6355	0.716333	PANK1	UP
1222	230284_at	0.000783557	8.1717e-05	4.6338	1.30033	MYOM3	UP
1223	205848_at	0.000789385	8.24916e-05	4.63029	1.14136	GAS2	UP
1224	201964_at	0.000789652	8.25606e-05	4.62998	0.896667	SETX	UP
1225	219353_at	0.000796386	8.35526e-05	4.62553	1.07998	NHLRC2	UP
1226	216103_at	0.000797001	8.37255e-05	4.62476	0.695463	ACOT11	UP
1227	231836_at	0.000815075	8.5958e-05	4.61495	0.698574	HKR1	UP
1228	226930_at	0.000815885	8.60673e-05	4.61448	1.59259	FNDC1	UP
1229	209054_s_at	0.000819097	8.64781e-05	4.6127	0.667362	WHSC1	UP
1230	227265_at	0.000820745	8.67041e-05	4.61173	1.16314	FGL2	UP
1231	204873_at	0.000820745	8.67242e-05	4.61164	0.80455	PEX1	UP
1232	204719_at	0.000828324	8.76704e-05	4.6076	1.27917	ABCA8	UP
1233	213142_x_at	0.000832034	8.80874e-05	4.60583	0.668361	GSAP	UP
1234	213429_at	0.000833548	8.83452e-05	4.60474	0.802728	BICC1	UP
1235	200754_x_at	0.000836284	8.87332e-05	4.60311	0.770073	MIR636///SRSF2	UP
1236	229553_at	0.000839633	8.92002e-05	4.60115	0.87726	PGM2L1	UP
1237	220137_at	0.000842445	8.95593e-05	4.59966	0.976022	LOC101928274///VSIG10	UP
1238	225918_at	0.000853326	9.08898e-05	4.59416	0.837135	GLG1	UP
1239	228984_at	0.000853326	9.08909e-05	4.59415	1.25072	CARNS1	UP
1240	201432_at	0.000854374	9.10526e-05	4.59349	0.98889	CAT	UP
1241	218986_s_at	0.00085586	9.12359e-05	4.59274	0.839996	DDX60	UP
1242	225814_at	0.00085776	9.15138e-05	4.59161	1.32718	XRN1	UP
1243	203378_at	0.000868472	9.28386e-05	4.58625	0.66619	PCF11	UP
1244	212291_at	0.000868472	9.28841e-05	4.58607	0.659063	HIPK1	UP
1245	217140_s_at	0.000886042	9.51016e-05	4.57727	0.94961	VDAC1	UP
1246	229302_at	0.000890539	9.56364e-05	4.57518	0.97975	TMEM178A	UP
1247	205178_s_at	0.000893454	9.60278e-05	4.57366	0.836496	RBBP6	UP
1248	228088_at	0.000899418	9.67479e-05	4.57088	1.04468	SESTD1	UP
1249	201024_x_at	0.000907452	9.77448e-05	4.56705	0.726132	EIF5B	UP
1250	203590_at	0.000909597	9.80823e-05	4.56577	0.785243	DYNC1LI2	UP
1251	218992_at	0.000914327	9.86459e-05	4.56363	0.659019	PLGRKT	UP
1252	201906_s_at	0.000914688	9.87115e-05	4.56338	0.660378	CTDSPL	UP
1253	213305_s_at	0.000918465	9.91999e-05	4.56154	0.894378	PPP2R5C	UP
1254	218027_at	0.000929992	0.00010069	4.55599	0.998521	MRPL15	UP
1255	216957_at	0.000951104	0.000103504	4.54571	0.609271	USP22	UP
1256	228640_at	0.000957482	0.000104379	4.54257	0.725361	PCDH7	UP
1257	230637_at	0.000959345	0.000104682	4.54149	0.588127	SFXN4	UP
1258	206414_s_at	0.000961739	0.000104971	4.54046	0.712129	ASAP2	UP
1259	228941_at	0.000962137	0.000105043	4.5402	0.912638	ALG10B///ALG10	UP
1260	211137_s_at	0.000963614	0.00010526	4.53943	0.784627	ATP2C1	UP
1261	226902_at	0.00096446	0.000105381	4.539	0.98397	USP13	UP
1262	226104_at	0.000968137	0.000105896	4.53719	0.664874	RNF170	UP
1263	227297_at	0.000968972	0.000106016	4.53676	0.991491	ITGA9	UP
1264	202704_at	0.000970398	0.0001062	4.53612	1.63636	TOB1	UP
1265	202560_s_at	0.000973651	0.000106585	4.53477	0.794429	CHTOP	UP
1266	204048_s_at	0.00097933	0.00010735	4.5321	0.791627	PHACTR2	UP
1267	215346_at	0.000988314	0.000108492	4.52815	0.644066	CD40	UP
1268	214026_s_at	0.000988314	0.000108537	4.528	0.773801	SPRED2	UP
1269	201855_s_at	0.00100002	0.000110057	4.52281	0.862679	ATMIN	UP
1270	205218_at	0.00100221	0.000110386	4.5217	0.699296	POLR3F	UP
1271	220099_s_at	0.00100325	0.000110529	4.52121	0.883208	C7orf55-LUC7L2///LUC7L2	UP
1272	213956_at	0.00101137	0.000111512	4.51791	0.61783	CEP350	UP
1273	229513_at	0.00102889	0.000113716	4.51061	0.749465	STRBP	UP
1274	225705_at	0.00103196	0.000114176	4.5091	0.666885	CEP95	UP
1275	223319_at	0.00103867	0.000114979	4.50649	0.676373	GPHN	UP
1276	231896_s_at	0.00104509	0.000115873	4.5036	0.992751	DENR	UP
1277	209057_x_at	0.0010546	0.000117236	4.49923	0.710812	CDC5L	UP
1278	227250_at	0.00105573	0.000117423	4.49864	1.05013	KREMEN1	UP
1279	232305_at	0.0010591	0.000117891	4.49716	0.724243	HMGCLL1	UP
1280	229465_s_at	0.00106482	0.000118591	4.49495	1.07119	PTPRS	UP
1281	56256_at	0.00106517	0.000118749	4.49445	0.70417	SIDT2	UP
1282	221570_s_at	0.00106517	0.000118754	4.49443	0.763161	METTL5	UP
1283	212036_s_at	0.00106586	0.000118862	4.49409	1.08974	PNN	UP
1284	222849_s_at	0.00109265	0.000122393	4.48317	0.840462	SCRN3	UP
1285	201346_at	0.0010982	0.000123175	4.48079	0.691043	ADIPOR2	UP
1286	204552_at	0.00110181	0.000123774	4.47898	0.908773	INPP4A	UP
1287	207317_s_at	0.00110318	0.000123965	4.4784	1.1842	CASQ2	UP
1288	226684_at	0.00110666	0.000124497	4.47681	0.653561	ATG2B	UP
1289	216252_x_at	0.001115	0.000125713	4.47318	0.940929	FAS	UP
1290	212229_s_at	0.00111668	0.000126016	4.47228	0.987344	FBXO21	UP
1291	218966_at	0.00111668	0.000126028	4.47224	0.651956	MYO5C	UP
1292	202930_s_at	0.00115043	0.000130279	4.45986	1.21044	SUCLA2	UP
1293	203830_at	0.00115145	0.000130428	4.45943	0.790885	C17orf75	UP
1294	233815_at	0.0011561	0.000131057	4.45763	0.60596	NAALAD2	UP
1295	213775_x_at	0.00115814	0.000131356	4.45678	1.22582	ZNF638-IT1///ZNF638	UP
1296	212510_at	0.00116249	0.000132155	4.45452	1.26439	GPD1L	UP
1297	202960_s_at	0.00117038	0.000133189	4.45161	0.946272	MUT	UP
1298	206160_at	0.00117385	0.000133749	4.45004	0.854913	APOBEC2	UP
1299	217594_at	0.00117385	0.000133756	4.45002	0.736368	ZCCHC11	UP
1300	207537_at	0.00117408	0.000133816	4.44985	0.632619	PFKFB1	UP
1301	202167_s_at	0.00117789	0.000134458	4.44807	0.641298	MMS19	UP
1302	201474_s_at	0.00119034	0.000136087	4.44357	0.761833	ITGA3	UP
1303	203255_at	0.00119051	0.000136142	4.44342	0.845356	FBXO11	UP
1304	217731_s_at	0.00119122	0.000136362	4.44282	0.769759	ITM2B	UP
1305	218538_s_at	0.00119223	0.000136513	4.4424	0.881788	MRS2	UP
1306	207438_s_at	0.00119477	0.000136874	4.44142	0.907392	SNUPN	UP
1307	220116_at	0.00119583	0.0001371	4.4408	1.11456	KCNN2	UP
1308	215758_x_at	0.00120548	0.000138382	4.43732	0.631021	ZNF93	UP
1309	215228_at	0.00121328	0.000139385	4.43463	0.788509	NHLH2	UP
1310	232119_at	0.00121667	0.000139917	4.4332	1.08555	SYNPO2	UP
1311	224516_s_at	0.00123218	0.000141916	4.4279	0.790956	CXXC5	UP
1312	204168_at	0.00123548	0.000142369	4.42671	0.654084	MGST2	UP
1313	217745_s_at	0.00124454	0.000143559	4.4236	1.13869	NAA50	UP
1314	227701_at	0.00125569	0.000145102	4.41961	1.1215	CCDC186	UP
1315	232349_x_at	0.0012557	0.000145145	4.4195	1.06017	DCAF6	UP
1316	203599_s_at	0.00126079	0.000145876	4.41762	0.914718	WBP4	UP
1317	225188_at	0.00126313	0.00014622	4.41674	1.10514	RAPH1	UP
1318	227761_at	0.00126541	0.000146558	4.41588	0.983328	MYO5A	UP
1319	211009_s_at	0.00129963	0.000151548	4.40336	0.964104	ZNF271P	UP
1320	212820_at	0.00132327	0.00015508	4.39475	0.85893	DMXL2	UP
1321	204686_at	0.00132424	0.000155271	4.39429	1.3757	IRS1	UP
1322	228370_at	0.00133344	0.00015674	4.39077	1.19836	LOC101930404///SNORD116-28///SNORD115-26///SNORD115-13///SNORD115-7///SNORD116-22///SNORD116-4///PWARSN///SNORD107///IPW	UP
1323	207424_at	0.00135281	0.000159414	4.38445	0.685015	MYF5	UP
1324	221543_s_at	0.00135281	0.000159452	4.38436	0.824044	ERLIN2	UP
1325	209537_at	0.00135464	0.000159787	4.38357	0.796455	EXTL2	UP
1326	211257_x_at	0.0013708	0.000162134	4.37812	1.23778	ZNF638	UP
1327	220014_at	0.00137282	0.000162531	4.37721	1.38078	PRR16	UP
1328	212917_x_at	0.00137282	0.000162574	4.37711	0.925813	RECQL	UP
1329	200854_at	0.00137565	0.00016299	4.37615	0.897285	NCOR1	UP
1330	227719_at	0.00137782	0.000163345	4.37534	1.49141	SMAD9	UP
1331	227095_at	0.00138032	0.000163841	4.3742	0.905053	LEPROT	UP
1332	212489_at	0.00138083	0.000164037	4.37376	0.990874	COL5A1	UP
1333	215691_x_at	0.00139193	0.000165813	4.36973	0.663314	HSPB11	UP
1334	213530_at	0.00139612	0.000166477	4.36823	0.649721	RAB3GAP1	UP
1335	229578_at	0.00140391	0.000167776	4.36533	1.09921	JPH2	UP
1336	205480_s_at	0.00140402	0.000167907	4.36504	1.09507	UGP2	UP
1337	215792_s_at	0.00140402	0.000167912	4.36503	0.800774	DNAJC11	UP
1338	226301_at	0.0014109	0.0001689	4.36283	0.858526	SLC18B1	UP
1339	229376_at	0.00144671	0.000174415	4.35081	0.922844	PROX1	UP
1340	229699_at	0.00146036	0.000176531	4.3463	1.12217	LOC100129550	UP
1341	200771_at	0.00146251	0.000176833	4.34566	1.02534	LAMC1	UP
1342	201382_at	0.00146868	0.00017794	4.34332	0.701664	CACYBP	UP
1343	223626_x_at	0.00146868	0.000178008	4.34318	1.37446	IFI27L2	UP
1344	201319_at	0.00147382	0.000178718	4.34169	0.637573	MYL12A	UP
1345	219846_at	0.00147454	0.00017885	4.34141	0.601425	GON4L	UP
1346	209426_s_at	0.00148438	0.000180389	4.33821	0.978837	C1QTNF3-AMACR///AMACR	UP
1347	228790_at	0.00148719	0.000180818	4.33732	0.732825	FAM110B	UP
1348	218665_at	0.00149622	0.000182179	4.33451	0.879036	FZD4	UP
1349	214850_at	0.0015008	0.000182956	4.33292	0.785278	SMA4	UP
1350	223439_at	0.00151602	0.000185141	4.32847	0.654148	NKAP	UP
1351	223016_x_at	0.00151965	0.00018582	4.3271	0.872135	ZRANB2	UP
1352	232630_at	0.00153156	0.000187422	4.32389	0.98399	APIP	UP
1353	230490_x_at	0.00153958	0.000188584	4.32158	0.598266	RSU1	UP
1354	205177_at	0.00154569	0.000189468	4.31983	0.608655	TNNI1	UP
1355	206695_x_at	0.00155349	0.000190697	4.3174	1.03887	ZNF43	UP
1903-09-17	201330_at	0.00156807	0.000192808	4.31328	1.02035	RARS	UP
1357	204685_s_at	0.00158349	0.000195312	4.30845	1.02953	ATP2B2	UP
1358	211064_at	0.00160528	0.000198464	4.30245	0.783324	ZNF493	UP
1359	222761_at	0.00160695	0.000198718	4.30197	1.03898	BIVM	UP
1360	232884_s_at	0.00161008	0.000199246	4.30098	0.750668	ZNF853	UP
1361	201739_at	0.00161373	0.000199792	4.29996	1.2802	SGK1	UP
1362	218649_x_at	0.00162996	0.000202088	4.29568	1.24954	NEMF	UP
1363	204028_s_at	0.00164535	0.000204333	4.29154	0.779613	RABGAP1	UP
1364	226922_at	0.00164589	0.000204498	4.29123	0.667398	RANBP2	UP
1365	212690_at	0.00165037	0.000205409	4.28957	0.805111	DDHD2	UP
1366	201450_s_at	0.00165771	0.000206741	4.28715	0.833222	TIA1	UP
1367	209009_at	0.00166293	0.000207781	4.28526	0.80329	ESD	UP
1368	219342_at	0.00167392	0.00020935	4.28245	0.713907	CASD1	UP
1369	213295_at	0.00168227	0.000210493	4.28041	0.820884	CYLD	UP
1370	229287_at	0.00169528	0.000212517	4.27682	1.12896	PCNX1	UP
1371	224471_s_at	0.0016981	0.00021297	4.27602	0.847251	BTRC	UP
1372	204717_s_at	0.00170175	0.000213528	4.27504	0.930942	SLC29A2	UP
1373	201307_at	0.00171047	0.000215142	4.27222	0.958772	2024-09-11	UP
1374	218877_s_at	0.00171098	0.000215287	4.27196	0.939463	TRMT11	UP
1375	227070_at	0.00171963	0.000216778	4.26938	0.715571	GLT8D2	UP
1376	232181_at	0.00173281	0.000218692	4.26608	1.37169	PPARGC1B	UP
1377	225686_at	0.00176632	0.000223594	4.25777	0.925127	SKA2	UP
1378	224964_s_at	0.00177123	0.000224371	4.25647	0.952727	GNG2	UP
1379	226096_at	0.00177354	0.000224768	4.25581	1.49852	FNDC5	UP
1380	226398_s_at	0.00178135	0.000225862	4.25399	0.924499	FRA10AC1	UP
1381	212600_s_at	0.00179403	0.000227679	4.25098	1.00171	UQCRC2	UP
1382	206844_at	0.00179715	0.000228259	4.25003	1.31432	FBP2	UP
1383	207983_s_at	0.00179715	0.000228371	4.24984	0.776959	STAG2	UP
1384	228794_at	0.00179779	0.000228525	4.24959	1.01842	XIRP2	UP
1385	225211_at	0.00179982	0.000228888	4.24899	0.70171	NECTIN1	UP
1386	223576_at	0.00181118	0.000230704	4.24603	0.719419	C6orf203	UP
1387	206625_at	0.00181162	0.000230829	4.24583	0.851294	PRPH2	UP
1388	201816_s_at	0.00181274	0.000231061	4.24545	1.01009	GBAS	UP
1389	202371_at	0.00181279	0.000231121	4.24535	0.874883	TCEAL4	UP
1390	225912_at	0.0018131	0.000231217	4.2452	1.17276	TP53INP1	UP
1391	206373_at	0.00181481	0.000231591	4.24459	1.65173	ZIC1	UP
1392	218096_at	0.00184762	0.000237022	4.23589	1.27746	AGPAT5	UP
1393	208208_at	0.00186959	0.000240442	4.23052	1.38758	MYH13	UP
1394	219563_at	0.00187586	0.000241342	4.22912	0.940726	SYNE3///LINC00341	UP
1395	219495_s_at	0.00187716	0.0002418	4.22841	0.686954	ZNF180	UP
1396	205660_at	0.00189236	0.000244588	4.2241	0.698242	OASL	UP
1397	204861_s_at	0.00190446	0.000246487	4.2212	0.657896	NAIP	UP
1398	219778_at	0.00192862	0.000250065	4.21579	0.989294	ZFPM2	UP
1399	224723_x_at	0.0019343	0.000250971	4.21443	1.13908	LINC00998	UP
1400	217779_s_at	0.00193647	0.000251536	4.21359	0.940018	PNRC2	UP
1401	206981_at	0.0019584	0.000255072	4.20835	0.809822	SCN4A	UP
1402	208359_s_at	0.00196503	0.000256165	4.20674	0.993182	KCNJ4	UP
1403	230479_at	0.00197178	0.000257218	4.2052	0.800306	EIF3F	UP
1404	221804_s_at	0.00197259	0.000257383	4.20496	0.904891	FAM45A///FAM45BP	UP
1405	225072_at	0.00199312	0.000260702	4.20015	0.70714	ZCCHC3	UP
1406	209349_at	0.00200264	0.000262241	4.19794	0.622124	RAD50	UP
1407	219109_at	0.00200922	0.000263338	4.19637	0.826857	SPAG16	UP
1408	228333_at	0.00201441	0.00026443	4.19481	1.06035	ZEB2	UP
1409	229854_at	0.00202335	0.000265959	4.19265	1.06299	OBSCN	UP
1410	208866_at	0.00202343	0.000266029	4.19255	0.630635	CSNK1A1	UP
1411	220500_s_at	0.00202588	0.000266589	4.19176	0.633859	RABL2A///RABL2B	UP
1412	224764_at	0.0020301	0.000267203	4.19089	0.844578	ARHGAP21	UP
1413	201803_at	0.00205572	0.000271129	4.18541	0.894032	POLR2B	UP
1414	227449_at	0.00205574	0.00027124	4.18526	0.817142	EPHA4	UP
1415	219757_s_at	0.00205701	0.000271467	4.18494	0.734467	TMEM260	UP
1416	205694_at	0.00206035	0.000272029	4.18417	1.96359	TYRP1	UP
1417	218730_s_at	0.00206325	0.000272471	4.18356	1.062	OGN	UP
1418	225356_at	0.0020846	0.000275718	4.17911	0.851029	SFT2D2	UP
1419	212345_s_at	0.00208954	0.000276757	4.17769	0.833492	CREB3L2	UP
1420	205444_at	0.00208954	0.000276799	4.17763	1.47246	ATP2A1	UP
1421	227461_at	0.00209499	0.000277889	4.17616	0.890172	STON2	UP
1422	202170_s_at	0.00209517	0.000278097	4.17588	0.913712	AASDHPPT	UP
1423	225731_at	0.00209652	0.000278555	4.17526	0.822169	ANKRD50	UP
1424	202136_at	0.00209652	0.000278568	4.17524	0.964809	ZMYND11	UP
1425	227357_at	0.00210506	0.000279965	4.17336	0.842853	TAB3	UP
1426	34764_at	0.0021169	0.000281601	4.17117	0.679009	LARS2	UP
1427	209782_s_at	0.00211978	0.000282232	4.17033	0.926759	DBP	UP
1428	232049_at	0.00213045	0.000283902	4.16811	0.715244	SNX2	UP
1429	201983_s_at	0.0021308	0.000284011	4.16797	0.943206	EGFR	UP
1430	201092_at	0.00214504	0.00028616	4.16513	0.998409	RBBP7	UP
1431	211698_at	0.00214966	0.000286902	4.16416	0.961309	EID1	UP
1432	213882_at	0.00215885	0.000288381	4.16223	0.677566	TM2D1	UP
1433	225996_at	0.00217544	0.000291298	4.15844	1.05559	LONRF2	UP
1434	212984_at	0.00217812	0.000291746	4.15786	0.873242	ATF2	UP
1435	203886_s_at	0.00218078	0.000292268	4.15719	0.811842	FBLN2	UP
1436	213510_x_at	0.00220106	0.000295566	4.15297	1.2689	USP32P2	UP
1437	217757_at	0.00221275	0.000297394	4.15065	0.814595	A2M	UP
1438	223886_s_at	0.00223442	0.00030096	4.14617	0.972505	RNF146	UP
1439	213015_at	0.00225979	0.000305237	4.14086	0.591895	BBX	UP
1440	218678_at	0.0022876	0.000309931	4.13511	0.91446	NES	UP
1441	205259_at	0.00229888	0.000311863	4.13278	0.817111	NR3C2	UP
1442	227465_at	0.00230241	0.00031241	4.13212	0.86956	MAU2	UP
1443	201199_s_at	0.00231279	0.00031436	4.12977	1.08084	PSMD1	UP
1444	202245_at	0.00231521	0.00031496	4.12906	0.667952	LSS	UP
1445	226534_at	0.00231907	0.000315552	4.12835	0.619836	KITLG	UP
1446	204020_at	0.00232132	0.000315926	4.1279	1.06046	PURA	UP
1447	228142_at	0.00232803	0.000316976	4.12665	0.630226	UQCR10	UP
1448	218181_s_at	0.00233214	0.000317808	4.12567	0.989856	MAP4K4	UP
1449	202443_x_at	0.00233379	0.000318102	4.12532	0.802874	NOTCH2	UP
1450	214665_s_at	0.00234373	0.000319731	4.1234	0.696237	CHP1	UP
1451	221825_at	0.00234826	0.000320624	4.12235	0.596183	ANGEL2	UP
1452	226505_x_at	0.00234958	0.000320872	4.12205	1.01879	USP32	UP
1453	229313_at	0.00236321	0.00032312	4.11943	1.186	ANO5	UP
1454	225658_at	0.00236321	0.000323149	4.11939	0.836663	SPOPL	UP
1455	215985_at	0.00236897	0.000324074	4.11832	0.664499	HCG8///ZNRD1ASP	UP
1456	233642_s_at	0.00237395	0.000324826	4.11744	0.825701	HEATR5B	UP
1457	203371_s_at	0.00237618	0.000325269	4.11693	1.03254	NDUFB3	UP
1458	208668_x_at	0.00238775	0.000327483	4.11438	0.647424	HMGN2	UP
1459	212406_s_at	0.0023879	0.000327643	4.11419	1.04711	PCMTD2	UP
1460	212566_at	0.00239526	0.000328884	4.11277	0.984826	MAP4	UP
1461	224704_at	0.00239526	0.000328933	4.11271	0.908245	TNRC6A	UP
1462	219960_s_at	0.00239546	0.000329031	4.1126	0.68473	UCHL5	UP
1463	202310_s_at	0.00240216	0.000330091	4.11139	1.74164	COL1A1	UP
1464	201675_at	0.00240227	0.000330177	4.11129	0.88946	AKAP1	UP
1465	202491_s_at	0.00241756	0.000332773	4.10834	0.793626	IKBKAP	UP
1466	218298_s_at	0.00242226	0.000333492	4.10753	0.820975	C14orf159	UP
1467	225069_at	0.00242751	0.000334448	4.10645	0.591295	PCYT1A	UP
1468	226608_at	0.00243239	0.000335312	4.10548	0.794101	C16orf87	UP
1469	205372_at	0.00244275	0.000337248	4.10331	0.838302	PLAG1	UP
1470	218263_s_at	0.0024497	0.000338791	4.10159	0.983837	ZBED5	UP
1471	226974_at	0.00245454	0.000339659	4.10062	0.98797	NEDD4L	UP
1472	201339_s_at	0.00245474	0.000339759	4.10051	0.971925	SCP2	UP
1473	213111_at	0.00245951	0.000340779	4.09938	0.999522	PIKFYVE	UP
1474	228396_at	0.00246002	0.000340922	4.09923	1.10048	PRKG1	UP
1475	228376_at	0.00249925	0.000347382	4.09215	0.652011	GGTA1P	UP
1476	203480_s_at	0.00250795	0.000348885	4.09052	0.998732	OTUD4	UP
1477	222985_at	0.00250944	0.000349166	4.09022	0.728052	YWHAG	UP
1478	225852_at	0.00255385	0.00035654	4.08234	0.685312	ANKRD17	UP
1479	230696_at	0.00256199	0.000358019	4.08078	0.640671	ATP2A1-AS1	UP
1480	204463_s_at	0.0025691	0.000359121	4.07962	0.70603	EDNRA	UP
1481	208262_x_at	0.00257427	0.000359994	4.07871	0.725872	MEFV	UP
1482	222127_s_at	0.00257838	0.000360946	4.07771	0.862039	EXOC1	UP
1483	227522_at	0.00258769	0.00036268	4.0759	1.40825	CMBL	UP
1484	228974_at	0.00261132	0.00036678	4.07166	0.62744	ZNF677	UP
1485	201515_s_at	0.0026116	0.000366972	4.07147	0.743087	TSN	UP
1486	217862_at	0.00261925	0.00036843	4.06997	0.702575	PIAS1	UP
1487	200028_s_at	0.00262517	0.000369571	4.0688	0.701141	STARD7	UP
1488	226978_at	0.00263159	0.000370552	4.0678	1.0128	PPARA	UP
1489	202534_x_at	0.00263679	0.000371591	4.06675	1.01115	DHFR	UP
1490	230611_at	0.0026493	0.000374053	4.06426	0.936463	SYPL2	UP
1491	228745_at	0.0026549	0.000375154	4.06315	0.780664	SGTB	UP
1492	208407_s_at	0.00266726	0.00037729	4.061	0.755939	TMX2-CTNND1///CTNND1	UP
1493	223301_s_at	0.00266726	0.000377291	4.061	0.67773	CCDC82	UP
1494	202907_s_at	0.00266764	0.000377517	4.06078	0.6818	NBN	UP
1495	211988_at	0.00266901	0.000377949	4.06035	0.910226	SMARCE1	UP
1496	200696_s_at	0.00267756	0.000379845	4.05846	0.941983	GSN	UP
1497	227917_at	0.00268883	0.000381916	4.05641	0.904678	LOC100506990	UP
1498	210444_at	0.0026956	0.000383587	4.05476	1.87014	NPY6R	UP
1499	229664_at	0.00270619	0.00038549	4.05289	0.665058	MAPK8	UP
1500	228195_at	0.00272775	0.000389199	4.04928	0.633581	C2orf88	UP
1501	211231_x_at	0.00275059	0.000392699	4.0459	1.0757	CYP4A11	UP
1502	212606_at	0.00276092	0.00039474	4.04394	0.776998	WDFY3	UP
1503	206201_s_at	0.0027612	0.000394861	4.04382	1.27115	MEOX2	UP
1504	201599_at	0.00276753	0.000395928	4.04281	0.969513	OAT	UP
1505	226993_at	0.00276927	0.000396339	4.04241	0.859098	TRIP12	UP
1506	202850_at	0.00277329	0.000397158	4.04163	1.05966	ABCD3	UP
1507	226030_at	0.00279787	0.00040203	4.03703	1.17928	ACADSB	UP
1508	225481_at	0.00279787	0.000402071	4.03699	0.954902	FRMD6	UP
1509	228170_at	0.00280151	0.000402758	4.03635	2.00863	OLIG1	UP
1510	221518_s_at	0.00280447	0.000403429	4.03572	1.12119	USP47	UP
1511	232315_at	0.00280823	0.000404299	4.0349	0.676838	ZNF880	UP
1512	230000_at	0.00282619	0.000407215	4.03219	0.683409	RNF213	UP
1513	226775_at	0.00282739	0.000407509	4.03192	0.616154	ENY2	UP
1514	203902_at	0.00285693	0.000413232	4.02665	0.701212	HEPH	UP
1515	225911_at	0.00287318	0.000415835	4.02428	1.31207	NPNT	UP
1516	218674_at	0.00288605	0.000418036	4.02228	0.890537	TRAPPC13	UP
1517	226297_at	0.00290135	0.000420421	4.02013	0.979214	HIPK3	UP
1518	228569_at	0.00291436	0.000422647	4.01813	0.615338	PAPOLA	UP
1519	208306_x_at	0.0029445	0.000427794	4.01356	0.588602	HLA-DRB1	UP
1520	205788_s_at	0.00296141	0.000430684	4.01101	1.00313	LOC441155///ZC3H11A	UP
1521	227119_at	0.00296877	0.000432015	4.00985	0.8044	CNOT6L	UP
1522	211423_s_at	0.00296988	0.000432263	4.00963	0.650227	SC5D	UP
1523	200897_s_at	0.00297965	0.000434122	4.00801	0.917958	PALLD	UP
1524	213394_at	0.00298423	0.000435226	4.00705	0.715103	MAPKBP1	UP
1525	200911_s_at	0.00298471	0.000435383	4.00691	0.824309	TACC1	UP
1526	226811_at	0.00299529	0.000437223	4.00532	1.22292	FAM46C	UP
1527	219700_at	0.0029979	0.000437834	4.00479	0.5918	PLXDC1	UP
1528	214814_at	0.00299818	0.000437962	4.00468	0.63325	YTHDC1	UP
1529	200943_at	0.00301756	0.000441499	4.00164	1.00513	HMGN1	UP
1530	215292_s_at	0.00303957	0.000445075	3.99859	1.03465	MKL1	UP
1531	219949_at	0.00304401	0.000445903	3.99788	0.95236	LRRC2	UP
1532	226630_at	0.00305598	0.000448283	3.99587	0.630896	MIS18BP1	UP
1533	226482_s_at	0.00306766	0.000450823	3.99373	1.00791	TSTD1	UP
1534	211383_s_at	0.00308781	0.000454488	3.99067	0.828111	WDR37	UP
1535	202124_s_at	0.00309448	0.000455651	3.9897	0.884429	TRAK2	UP
1536	217627_at	0.00313404	0.00046221	3.98429	0.669373	ZNF573	UP
1537	217885_at	0.00313555	0.000462524	3.98404	0.638233	IPO9	UP
1538	212441_at	0.00318417	0.000470162	3.97784	1.01628	KIAA0232	UP
1539	223598_at	0.00322879	0.000477223	3.97219	0.642197	RAD23B	UP
1540	217974_at	0.00323406	0.000478285	3.97135	0.661839	TM7SF3	UP
1541	214275_at	0.00323731	0.000479002	3.97078	0.741978	MED12	UP
1542	218025_s_at	0.00323731	0.000479102	3.9707	0.952355	ECI2	UP
1543	227094_at	0.00326892	0.000485355	3.96579	0.938916	DHTKD1	UP
1544	213019_at	0.00328889	0.000488993	3.96297	0.980104	RANBP6	UP
1545	227837_at	0.00329607	0.00049035	3.96192	0.663971	LOC105373849	UP
1546	213844_at	0.00329643	0.000490705	3.96164	0.899126	HOXA5	UP
1547	230467_at	0.00333302	0.00049731	3.95658	0.944869	TMEM52	UP
1548	206891_at	0.00334983	0.000500014	3.95452	2.80697	ACTN3	UP
1549	200662_s_at	0.00337137	0.000503761	3.95169	1.1186	TOMM20	UP
1550	228046_at	0.00337403	0.000504515	3.95112	0.696824	ZNF827	UP
1551	228186_s_at	0.00337922	0.000505488	3.95039	1.34889	RSPO3	UP
1552	201832_s_at	0.00340803	0.000511693	3.94577	1.10411	USO1	UP
1553	204051_s_at	0.00341583	0.000513708	3.94428	1.16945	SFRP4	UP
1554	201754_at	0.0034166	0.000513979	3.94408	0.706109	COX6C	UP
1555	225856_at	0.00343967	0.000518658	3.94064	0.953046	CLOCK	UP
1556	217828_at	0.00345759	0.000522362	3.93795	1.04429	SLTM	UP
1557	219106_s_at	0.00347381	0.000525733	3.93551	0.656705	KLHL41	UP
1558	204067_at	0.00348439	0.000527746	3.93406	0.750397	SUOX	UP
1559	203818_s_at	0.00348918	0.000528675	3.93339	0.935501	SF3A3	UP
1560	223635_s_at	0.00350686	0.000532175	3.93089	1.14623	SSBP3	UP
1561	216109_at	0.0035142	0.000533495	3.92995	1.10594	MED13L	UP
1562	218694_at	0.00351627	0.000533913	3.92965	0.888318	ARMCX1	UP
1563	209069_s_at	0.00355701	0.000540974	3.92467	0.76415	MIR4738///H3F3B///H3F3A	UP
1564	231929_at	0.00355885	0.00054155	3.92426	0.88346	IKZF2	UP
1565	219087_at	0.00355885	0.000541628	3.92421	1.16251	ASPN	UP
1566	213017_at	0.00358572	0.000546872	3.92055	0.942486	ABHD3	UP
1567	212546_s_at	0.00358937	0.000547834	3.91988	0.935536	FRYL	UP
1568	223215_s_at	0.00360277	0.00055042	3.9181	0.843791	JKAMP	UP
1569	227848_at	0.00360711	0.000551212	3.91755	1.37554	PEBP4	UP
1570	209760_at	0.00362573	0.00055467	3.91518	0.689007	KIAA0922	UP
1571	219477_s_at	0.00367336	0.000564164	3.90873	0.586931	LOC101930578///MRPS31P5///THSD1	UP
1572	200097_s_at	0.00367336	0.000564215	3.9087	0.929857	HNRNPK	UP
1573	202447_at	0.0036778	0.000565327	3.90795	0.862151	DECR1	UP
1574	228222_at	0.00367829	0.00056551	3.90783	0.868495	PPP1CB	UP
1575	202073_at	0.00370475	0.000570878	3.90424	0.924314	OPTN	UP
1576	212425_at	0.00374179	0.000577554	3.89982	0.586993	SCAMP1	UP
1577	218106_s_at	0.00374614	0.000578681	3.89908	0.926859	MRPS10	UP
1578	225892_at	0.00374897	0.000579364	3.89864	1.03923	IREB2	UP
1579	204369_at	0.00377354	0.000583687	3.89581	0.88713	PIK3CA	UP
1580	225858_s_at	0.00378798	0.000586253	3.89414	0.654726	XIAP	UP
1581	208765_s_at	0.00383578	0.000594549	3.8888	0.735063	HNRNPR	UP
1582	204201_s_at	0.00384158	0.000595785	3.88802	0.713798	PTPN13	UP
1583	202084_s_at	0.00384675	0.000596813	3.88736	0.637426	SEC14L1	UP
1584	201413_at	0.00386613	0.000600838	3.88481	0.719178	HSD17B4	UP
1585	205573_s_at	0.00388744	0.000604718	3.88236	1.74991	SNX7	UP
1586	219981_x_at	0.00392899	0.000612906	3.87724	0.586511	ZNF587	UP
1587	227049_at	0.00393697	0.000614727	3.87612	0.672688	ZADH2	UP
1588	228700_at	0.00396137	0.00061958	3.87313	0.622872	CXorf38	UP
1589	201336_at	0.00397379	0.000622171	3.87154	0.681822	VAMP3	UP
1590	202425_x_at	0.00397379	0.000622568	3.8713	0.968884	PPP3CA	UP
1591	208943_s_at	0.00397883	0.000623941	3.87046	1.04505	SEC62	UP
1592	226238_at	0.00400624	0.000629177	3.86728	0.789577	MCEE	UP
1593	231821_x_at	0.00403997	0.000635302	3.86359	0.592251	LOC729218///GTF2IP20///LINC01061	UP
1594	226094_at	0.00410804	0.000647689	3.85624	0.712913	PIK3C2A	UP
1595	224643_at	0.00411392	0.000648857	3.85556	0.779382	PRRC1	UP
1596	217945_at	0.00412835	0.000651494	3.85401	1.0761	BTBD1	UP
1597	226977_at	0.0041747	0.000659909	3.84913	0.695273	IGIP	UP
1598	232297_at	0.0042056	0.000665777	3.84576	0.82844	KLHL5	UP
1599	203865_s_at	0.00421682	0.000667801	3.8446	0.86551	ADARB1	UP
1600	204612_at	0.00424086	0.000672104	3.84215	1.32841	PKIA	UP
1601	204569_at	0.00424499	0.000673008	3.84164	0.827823	ICK	UP
1602	228885_at	0.00424808	0.000673622	3.84129	1.32993	MAMDC2	UP
1603	213129_s_at	0.00427123	0.000678542	3.83852	0.896737	LOC101060817///GCSH	UP
1604	218671_s_at	0.00429631	0.000683784	3.83559	0.661332	ATPIF1	UP
1605	223250_at	0.00431381	0.000687957	3.83327	0.755783	KLHL7	UP
1606	209303_at	0.0043452	0.000694617	3.8296	0.864408	NDUFS4	UP
1607	227705_at	0.0043452	0.000694706	3.82955	1.26287	TCEAL7	UP
1608	221006_s_at	0.00435008	0.000695778	3.82896	0.764562	SNX27	UP
1609	223178_s_at	0.00437631	0.000701182	3.82601	0.647215	NT5DC1	UP
1610	203482_at	0.00442182	0.000709896	3.8213	0.817715	SLF2	UP
1611	210074_at	0.0044258	0.000710868	3.82078	0.772856	CTSV	UP
1612	219179_at	0.0044767	0.000721402	3.81517	0.652875	DACT1	UP
1613	205440_s_at	0.00448765	0.000723429	3.8141	1.18669	NPY1R	UP
1614	200624_s_at	0.00451916	0.000730625	3.81032	1.06621	SNHG4///MATR3	UP
1615	205632_s_at	0.00453193	0.000733219	3.80897	0.735861	PIP5K1B	UP
1616	214761_at	0.00461181	0.000748707	3.80099	0.889806	ZNF423	UP
1617	220276_at	0.00462351	0.000750878	3.79989	0.68318	RERGL	UP
1618	210653_s_at	0.00464328	0.000755039	3.79778	0.60481	BCKDHB	UP
1619	214093_s_at	0.00464636	0.000755676	3.79746	0.944072	FUBP1	UP
1620	223154_at	0.00467284	0.00076053	3.79501	0.874123	MRPL1	UP
1621	227618_at	0.00471715	0.000769022	3.79077	0.636881	NHSL2	UP
1622	227670_at	0.00471715	0.000769121	3.79072	0.76772	ZNF75A	UP
1623	226084_at	0.0047175	0.00076943	3.79057	0.793986	MAP1B	UP
1624	218195_at	0.00475265	0.000776856	3.7869	1.01147	ARMT1	UP
1625	202962_at	0.00475555	0.00077761	3.78653	0.686497	KIF13B	UP
1626	227122_at	0.0047767	0.000781545	3.7846	0.74196	ZNF791	UP
1627	230029_x_at	0.00478026	0.000782349	3.78421	0.923721	UBR3	UP
1628	202336_s_at	0.0047868	0.00078426	3.78328	0.797576	PAM	UP
1629	228783_at	0.00479108	0.000785381	3.78273	0.794275	BVES	UP
1630	205849_s_at	0.0048239	0.00079175	3.77964	0.772995	UQCRB	UP
1631	218085_at	0.0048247	0.000792023	3.77951	1.20983	CHMP5	UP
1632	232456_at	0.00484877	0.000796825	3.7772	1.24607	C10orf71	UP
1633	225046_at	0.00486783	0.000802727	3.77438	1.2244	LOC102724951///LOC389831	UP
1634	231884_at	0.00486924	0.000803181	3.77416	0.868809	CNTROB	UP
1635	229476_s_at	0.00486937	0.000803354	3.77408	1.42222	THRSP	UP
1636	222770_s_at	0.00487132	0.000804456	3.77356	0.828995	GUF1	UP
1637	225258_at	0.00487132	0.000804522	3.77353	0.65353	FBLIM1	UP
1638	210473_s_at	0.00488652	0.000808161	3.7718	0.674327	ADGRA3	UP
1639	218142_s_at	0.00491262	0.000814505	3.76881	1.05926	CRBN	UP
1640	202026_at	0.00495346	0.000822726	3.76497	0.838806	SDHD	UP
1641	214844_s_at	0.00498686	0.000829441	3.76186	0.677624	DOK5	UP
1642	225355_at	0.00502813	0.000837776	3.75804	0.837774	NEURL1B	UP
1643	215171_s_at	0.00503854	0.000841133	3.75651	0.936225	TIMM17A	UP
1644	218583_s_at	0.00505685	0.000845077	3.75471	0.859462	DCUN1D1	UP
1645	202409_at	0.00508898	0.000851042	3.75202	0.889849	INS-IGF2///IGF2	UP
1646	233863_at	0.00512455	0.000858041	3.74889	0.599165	CASZ1	UP
1647	202656_s_at	0.00514641	0.000862638	3.74684	0.641516	SERTAD2	UP
1648	208796_s_at	0.00517309	0.000868336	3.74432	1.19746	CCNG1	UP
1649	212287_at	0.00518505	0.000871092	3.74311	0.805763	SUZ12	UP
1650	201993_x_at	0.00518505	0.000871205	3.74306	0.922749	HNRNPDL	UP
1651	225405_at	0.00519645	0.000873424	3.74208	0.856011	HNRNPUL2	UP
1652	226760_at	0.0052026	0.000874914	3.74143	0.81723	MBTPS2	UP
1653	203502_at	0.00530502	0.000896413	3.73213	1.13125	BPGM	UP
1654	232953_at	0.00530502	0.000896485	3.7321	0.618846	LINC00266-1	UP
1655	212465_at	0.00533173	0.000901877	3.7298	0.859849	SETD3	UP
1656	225899_x_at	0.00533173	0.000902091	3.72971	0.888747	LOC101929819///LOC100133331///LOC100133182///LINC01001///LOC100132062///LOC729737///LINC01000///LINC01002	UP
1657	223165_s_at	0.00549629	0.000936688	3.71528	0.819493	IP6K2	UP
1658	202832_at	0.00552822	0.000943586	3.71247	0.618235	GCC2	UP
1659	224784_at	0.0055394	0.000945657	3.71163	0.738872	MLLT6	UP
1660	217367_s_at	0.00555011	0.00094781	3.71075	0.626078	ZHX3	UP
1661	230867_at	0.00560099	0.000958137	3.7066	0.620799	COL6A6	UP
1662	206015_s_at	0.00564002	0.000965805	3.70354	0.772835	FOXJ3	UP
1663	227476_at	0.00567469	0.000972572	3.70086	0.653741	LPGAT1	UP
1664	212464_s_at	0.00568735	0.000975573	3.69967	0.848345	FN1	UP
1665	214039_s_at	0.00569745	0.000977807	3.6988	0.610044	LAPTM4B	UP
1666	203333_at	0.00573047	0.000984982	3.69599	0.606432	KIFAP3	UP
1667	231851_at	0.00577803	0.000994848	3.69216	0.893413	RAVER2	UP
1668	213071_at	0.0058175	0.00100266	3.68915	0.787353	DPT	UP
1669	219990_at	0.00582921	0.00100584	3.68794	1.48266	E2F8	UP
1670	211382_s_at	0.00585401	0.00101118	3.6859	0.763651	TACC2	UP
1671	223193_x_at	0.00585465	0.00101147	3.6858	0.897565	FAM162A	UP
1672	215239_x_at	0.00586316	0.00101345	3.68504	0.812705	ZNF273	UP
1673	201760_s_at	0.00588146	0.00101798	3.68333	0.697624	WSB2	UP
1674	230300_at	0.00589433	0.00102056	3.68236	0.591292	PSMA5	UP
1675	234018_s_at	0.00590817	0.00102379	3.68114	0.719721	SEL1L2	UP
1676	228282_at	0.0059447	0.00103155	3.67824	0.680811	MFSD8	UP
1677	201825_s_at	0.00595329	0.00103321	3.67762	0.597776	SCCPDH	UP
1678	222230_s_at	0.00603449	0.00105101	3.67105	0.744434	ACTR10	UP
1679	225525_at	0.00605115	0.00105409	3.66993	1.41848	KIAA1671	UP
1680	203822_s_at	0.00607566	0.00105984	3.66784	0.88915	ELF2	UP
1681	205659_at	0.00609198	0.0010637	3.66644	0.932246	HDAC9	UP
1682	208745_at	0.00611117	0.00106879	3.6646	0.844802	ATP5L	UP
1683	233241_at	0.00612273	0.00107176	3.66353	0.668906	KIZ	UP
1684	222667_s_at	0.00613054	0.00107348	3.66292	0.678272	ASH1L	UP
1685	213217_at	0.00615016	0.0010789	3.66098	0.78721	ADCY2	UP
1686	225389_at	0.00615274	0.00107971	3.66069	0.585073	BTBD6	UP
1687	208809_s_at	0.00616587	0.00108274	3.65961	0.823096	C6orf62	UP
1688	209248_at	0.00619057	0.00108816	3.65769	0.891769	GHITM	UP
1689	229623_at	0.0061942	0.00108916	3.65733	1.12436	TMEM150C	UP
1690	230061_at	0.00619546	0.00109029	3.65694	0.689324	TM4SF18	UP
1691	204525_at	0.00624458	0.00110076	3.65326	0.703696	PHF14	UP
1692	223082_at	0.00626466	0.00110467	3.65189	0.639691	SH3KBP1	UP
1693	212547_at	0.00628279	0.00110823	3.65065	0.761798	BRD3	UP
1694	208931_s_at	0.00630547	0.0011126	3.64914	0.750929	ILF3	UP
1695	208047_s_at	0.00635908	0.00112411	3.64517	1.09428	NAB1	UP
1696	204173_at	0.00636506	0.00112572	3.64462	0.978569	MYL6B	UP
1697	203986_at	0.00656182	0.00116763	3.63054	0.977213	FAM47E-STBD1///FAM47E///STBD1	UP
1698	227447_at	0.00659312	0.00117416	3.62838	0.733627	SKIV2L2	UP
1699	209274_s_at	0.00662629	0.00118104	3.62613	0.790425	ISCA1	UP
1700	208833_s_at	0.00663389	0.00118278	3.62556	0.700801	ATXN10	UP
1701	230774_at	0.00666261	0.00118907	3.62352	0.896742	PTGR2	UP
1702	206698_at	0.00667341	0.00119236	3.62245	0.794429	XK	UP
1703	218217_at	0.00667503	0.00119285	3.62229	0.794715	SCPEP1	UP
1704	208886_at	0.00667916	0.00119378	3.62199	0.951067	H1F0	UP
1705	221868_at	0.00670031	0.00119893	3.62033	1.13988	PAIP2B	UP
1706	220250_at	0.00670277	0.00119996	3.62	1.30412	ZNF286A	UP
1707	225840_at	0.00670599	0.00120093	3.61969	0.688644	TEF	UP
1708	228059_x_at	0.00679159	0.00121944	3.61378	0.637987	MRPS22	UP
1709	214042_s_at	0.00680738	0.00122287	3.6127	0.811799	RPL22	UP
1710	227113_at	0.00681328	0.00122433	3.61224	0.817363	ADHFE1	UP
1711	214608_s_at	0.00684769	0.00123272	3.6096	0.80067	EYA1	UP
1712	211755_s_at	0.00687354	0.00123985	3.60738	0.848688	ATP5F1	UP
1713	226092_at	0.00689506	0.00124488	3.60581	0.662983	MPP5	UP
1714	226711_at	0.00691366	0.00124905	3.60452	0.776661	FOXN2	UP
1715	217894_at	0.00700869	0.00127032	3.598	1.02865	KCTD3	UP
1716	220323_at	0.0070823	0.00128594	3.59328	0.793959	CNTD2	UP
1717	218669_at	0.00709209	0.00128842	3.59253	0.686982	RAP2C	UP
1718	202520_s_at	0.00709209	0.00128852	3.5925	0.594478	MLH1	UP
1719	229487_at	0.00709306	0.00128912	3.59232	0.782855	EBF1	UP
1720	202038_at	0.00709613	0.00129053	3.5919	0.903843	UBE4A	UP
1721	203855_at	0.00710318	0.00129202	3.59145	0.71983	WDR47	UP
1722	224481_s_at	0.00714559	0.00130182	3.58853	1.06732	HECTD1	UP
1723	223235_s_at	0.00715906	0.00130559	3.58741	0.876547	SMOC2	UP
1724	203621_at	0.00716941	0.00130784	3.58675	0.797249	NDUFB5	UP
1725	209155_s_at	0.00727992	0.00133205	3.57965	1.02646	NT5C2	UP
1726	202769_at	0.00729071	0.00133445	3.57896	0.822213	CCNG2	UP
1727	212824_at	0.00732583	0.00134259	3.5766	0.866664	FUBP3	UP
1728	208481_at	0.00737011	0.00135265	3.57371	0.606259	ASB4	UP
1729	225327_at	0.00753575	0.00138966	3.56326	0.955381	FAM214A	UP
1730	229011_at	0.00760667	0.00140608	3.55871	0.658168	EMP1	UP
1731	229272_at	0.00768364	0.0014239	3.55383	0.90861	FNBP4	UP
1732	212915_at	0.00769021	0.00142602	3.55325	0.984888	PDZRN3	UP
1733	210774_s_at	0.00779921	0.00144874	3.54713	0.941511	NCOA4	UP
1734	232721_at	0.00780041	0.00144942	3.54694	0.672007	TRIM55	UP
1735	224687_at	0.00783015	0.00145587	3.54522	0.610862	ANKIB1	UP
1736	225279_s_at	0.00783195	0.0014567	3.545	0.624931	NEPRO	UP
1737	218518_at	0.00783195	0.00145714	3.54489	0.622942	FAM13B	UP
1738	212852_s_at	0.00786436	0.00146499	3.5428	0.627181	TROVE2	UP
1739	223468_s_at	0.00796823	0.00148853	3.53662	0.586855	RGMA	UP
1740	225761_at	0.00799695	0.00149552	3.5348	0.80747	PAPD4	UP
1741	212364_at	0.00800031	0.0014964	3.53457	0.66793	MYO1B	UP
1742	223404_s_at	0.00804623	0.00150781	3.53162	0.766322	TRMT1L	UP
1743	218252_at	0.00806627	0.00151278	3.53034	0.738388	CKAP2	UP
1744	225571_at	0.00807033	0.00151422	3.52998	0.941236	LIFR	UP
1745	200596_s_at	0.00816389	0.00153607	3.52441	1.16752	EIF3A	UP
1746	201690_s_at	0.00821674	0.00154746	3.52154	0.787039	TPD52	UP
1747	224812_at	0.00828507	0.00156311	3.51763	0.820693	HIBADH	UP
1748	207556_s_at	0.00829988	0.00156676	3.51673	0.813639	DGKZ	UP
1749	226648_at	0.00831896	0.00157134	3.51559	0.830529	HIF1AN	UP
1750	219637_at	0.00834295	0.00157782	3.51399	1.1304	ARMC9	UP
1751	202741_at	0.00838784	0.00158852	3.51137	0.629617	PRKACB	UP
1752	200685_at	0.00840372	0.00159276	3.51033	0.751114	SRSF11	UP
1753	204647_at	0.00844533	0.00160262	3.50793	0.672362	HOMER3	UP
1754	226120_at	0.00846607	0.00160685	3.5069	0.594126	TTC8	UP
1755	221547_at	0.00850331	0.00161636	3.50461	0.735959	PRPF18	UP
1756	219002_at	0.0085073	0.00161737	3.50437	0.920623	FASTKD1	UP
1757	218099_at	0.00853598	0.00162432	3.5027	0.738157	TEX2	UP
1758	230228_at	0.00857101	0.00163274	3.50069	0.724988	SSC5D	UP
1759	218179_s_at	0.00858886	0.00163664	3.49976	0.682396	TRAPPC11	UP
1760	225302_at	0.00862156	0.00164477	3.49783	0.734782	TMX3	UP
1761	202276_at	0.0086252	0.00164584	3.49758	0.763038	SHFM1	UP
1762	203909_at	0.00865943	0.00165389	3.49568	0.803905	SLC9A6	UP
1763	224593_at	0.00877403	0.00168126	3.48929	0.842932	ZNF664	UP
1764	209596_at	0.00879181	0.00168535	3.48834	0.97471	MXRA5	UP
1765	226110_at	0.00887111	0.00170341	3.48419	0.867672	PTAR1	UP
1766	209298_s_at	0.00889828	0.00171123	3.48241	0.725952	ITSN1	UP
1767	203445_s_at	0.00893765	0.00172125	3.48013	0.8778	CTDSP2	UP
1768	217547_x_at	0.00897188	0.00172879	3.47843	1.07081	ZNF675	UP
1769	209513_s_at	0.00901844	0.0017404	3.47582	1.01625	HSDL2	UP
1770	214988_s_at	0.00908045	0.00175636	3.47226	0.896075	SON	UP
1771	209778_at	0.00916488	0.00177859	3.46736	0.684813	TRIP11	UP
1772	230904_at	0.00920672	0.00178752	3.4654	0.977313	FSD1L	UP
1773	223507_at	0.00923045	0.00179347	3.46411	0.699892	CLPX	UP
1774	221211_s_at	0.00926995	0.00180351	3.46193	1.41807	MAP3K7CL	UP
1775	224364_s_at	0.00932317	0.00181776	3.45886	0.642572	PPIL3	UP
1776	225549_at	0.00942706	0.00184355	3.45336	0.942139	DDX6	UP
1777	205954_at	0.0094589	0.00185143	3.45169	0.8188	RXRG	UP
1778	223690_at	0.00949732	0.00186089	3.4497	0.706247	LTBP2	UP
1779	203605_at	0.0095571	0.00187484	3.44678	0.628343	SRP54	UP
1780	209156_s_at	0.00959615	0.0018839	3.4449	0.688799	COL6A2	UP
1781	202746_at	0.00963701	0.00189266	3.44309	0.889922	ITM2A	UP
1782	219777_at	0.00970748	0.00190917	3.43969	0.690251	GIMAP6	UP
1783	206874_s_at	0.00974278	0.00191839	3.43781	0.804975	SLK	UP
1784	215596_s_at	0.00981638	0.00193604	3.43423	0.878718	LTN1	UP
1785	210543_s_at	0.00982334	0.00193904	3.43362	0.701258	PRKDC	UP
1786	227002_at	0.00990165	0.00195935	3.42955	0.856005	LOC101927137///FAM78A	UP
1787	219195_at	0.00993613	0.00196845	3.42774	1.15707	PPARGC1A	UP
1788	218042_at	0.00993709	0.00196925	3.42758	0.895604	COPS4	UP
1789	226090_x_at	0.00996219	0.00197559	3.42632	0.704861	RABL3	UP
1790	217542_at	0.00997998	0.00198116	3.42522	0.611346	MDM2	UP
1791	211310_at	0.0100183	0.001992	3.42308	1.07808	EZH1	UP
1792	224367_at	0.0100323	0.00199624	3.42225	1.34712	BEX2	UP
1793	200004_at	0.0100797	0.00200804	3.41994	0.7507	EIF4G2	UP
1794	229567_at	0.0100804	0.00200876	3.4198	0.877082	FITM1	UP
1795	208956_x_at	0.01011	0.00201744	3.41811	0.606579	DUT	UP
1796	228915_at	0.0101229	0.00202078	3.41747	0.672388	DACH1	UP
1797	203519_s_at	0.0101548	0.00202987	3.41571	0.791687	UPF2	UP
1798	211697_x_at	0.0102112	0.00204349	3.41309	0.612646	PNO1	UP
1799	210840_s_at	0.0102332	0.00204939	3.41196	0.618771	IQGAP1	UP
1800	212652_s_at	0.0102396	0.00205098	3.41166	0.746988	SNX4	UP
1801	209883_at	0.0102466	0.00205267	3.41133	0.895408	COLGALT2	UP
1802	222099_s_at	0.0102518	0.00205433	3.41102	0.663944	LSM14A	UP
1803	201519_at	0.0102532	0.00205551	3.41079	0.870879	TOMM70	UP
1804	201215_at	0.0102939	0.00206636	3.40873	0.984704	PLS3	UP
1805	226350_at	0.0102939	0.00206644	3.40871	0.748269	CHML	UP
1806	228723_at	0.0103423	0.0020791	3.40632	0.588721	NPTN-IT1	UP
1807	221505_at	0.010376	0.00208709	3.40482	0.90138	ANP32E	UP
1808	230002_at	0.0104033	0.00209351	3.40361	1.11155	GPSM2	UP
1809	213208_at	0.0104118	0.00209553	3.40324	0.999229	GLTSCR1L	UP
1810	221523_s_at	0.0105176	0.00212173	3.39836	0.698034	RRAGD	UP
1811	201150_s_at	0.0105817	0.00213777	3.39541	0.907773	TIMP3	UP
1812	204714_s_at	0.0106046	0.00214394	3.39428	0.715847	F5	UP
1813	229796_at	0.0106076	0.00214485	3.39411	0.788676	SIX4	UP
1814	209926_at	0.0106363	0.00215285	3.39265	0.585945	BORCS8	UP
1815	201593_s_at	0.0106427	0.00215482	3.39229	0.876779	ZC3H15	UP
1816	223013_at	0.0107955	0.00219328	3.38535	0.865599	TBL1XR1	UP
1817	217719_at	0.0108774	0.00221246	3.38193	0.786505	EIF3L	UP
1818	202325_s_at	0.0109213	0.00222331	3.38001	0.614229	ATP5J	UP
1819	209553_at	0.0109543	0.00223323	3.37826	0.616451	VPS8	UP
1820	203384_s_at	0.010958	0.0022343	3.37807	0.697553	GOLGA1	UP
1821	209222_s_at	0.0110541	0.00225941	3.37368	0.633498	OSBPL2	UP
1822	203660_s_at	0.0110633	0.00226226	3.37318	0.766826	PCNT	UP
1823	211481_at	0.0111526	0.00228542	3.36918	0.903248	SLCO1A2	UP
1824	222389_s_at	0.0111807	0.00229314	3.36786	0.94556	WAC	UP
1825	201619_at	0.0112663	0.00231399	3.3643	0.928029	PRDX3	UP
1826	218546_at	0.0112727	0.00231564	3.36402	0.756455	C1orf115	UP
1827	203216_s_at	0.0113122	0.00232407	3.36259	0.61403	MYO6	UP
1828	200758_s_at	0.0113918	0.00234476	3.3591	0.587333	NFE2L1	UP
1829	209780_at	0.0114721	0.00236497	3.35572	1.25578	PHTF2	UP
1830	201801_s_at	0.0115293	0.00237982	3.35326	0.687286	SLC29A1	UP
1831	217982_s_at	0.0115808	0.00239482	3.35078	0.729389	MORF4L1	UP
1832	204732_s_at	0.0115821	0.00239546	3.35068	0.680767	TRIM23	UP
1833	228540_at	0.0115949	0.0023988	3.35013	1.00122	QKI	UP
1834	226316_at	0.0115962	0.00240008	3.34992	0.654612	RBM26	UP
1835	217874_at	0.0116292	0.00240962	3.34836	0.61546	SUCLG1	UP
1836	226279_at	0.0117167	0.00243187	3.34474	1.09766	PRSS23	UP
1837	217650_x_at	0.0117402	0.00243846	3.34367	0.662741	ST3GAL2	UP
1838	213376_at	0.0117709	0.00244724	3.34225	0.782599	ZBTB1	UP
1839	203917_at	0.0117739	0.00244856	3.34204	0.684519	CXADR	UP
1840	200818_at	0.0117914	0.00245462	3.34107	0.727693	ATP5O	UP
1841	225780_at	0.0118683	0.00247339	3.33807	1.08379	DDI2///RSC1A1	UP
1842	203513_at	0.0118916	0.00248035	3.33696	0.78278	SPG11	UP
1843	213317_at	0.0119063	0.00248445	3.33631	0.708501	CLIC5	UP
1844	214938_x_at	0.0119295	0.00249175	3.33515	0.863749	HMGB1	UP
1845	217837_s_at	0.0119539	0.00249789	3.33418	0.813633	RNF103-CHMP3///CHMP3	UP
1846	219743_at	0.011962	0.00249993	3.33386	0.828904	HEY2	UP
1847	213619_at	0.0120318	0.00251803	3.33101	0.89006	HNRNPH1	UP
1848	207558_s_at	0.0120331	0.00251867	3.33091	0.681658	PITX2	UP
1849	209543_s_at	0.0121372	0.00254116	3.3274	0.729701	CD34	UP
1850	220617_s_at	0.0123419	0.00259523	3.3191	0.63416	ZNF532	UP
1851	229501_s_at	0.0123517	0.00259763	3.31873	0.77698	USP8	UP
1852	215009_s_at	0.0123902	0.00260792	3.31717	0.893233	THAP9-AS1	UP
1853	203403_s_at	0.0124748	0.00262899	3.31399	0.985837	RNF6	UP
1854	208706_s_at	0.0124971	0.00263516	3.31306	1.01072	EIF5	UP
1855	203616_at	0.0125306	0.00264462	3.31165	0.816396	POLB	UP
1856	228027_at	0.0125617	0.0026532	3.31037	0.610798	ARMCX5-GPRASP2///GPRASP2	UP
1857	200057_s_at	0.0125868	0.00266107	3.3092	0.595683	NONO	UP
1858	229460_at	0.0126443	0.00267556	3.30705	0.831818	FAM126B	UP
1859	201630_s_at	0.0126459	0.00267653	3.30691	0.724816	ACP1	UP
1860	201975_at	0.0126616	0.00268059	3.30631	0.979847	CLIP1	UP
1861	223155_at	0.0126975	0.00268968	3.30497	0.603192	HDHD2	UP
1862	207751_at	0.0127371	0.00270067	3.30336	0.836412	PRO2949	UP
1863	203970_s_at	0.0128195	0.0027234	3.30004	0.670817	PEX3	UP
1864	227083_at	0.0128469	0.00273148	3.29887	0.753821	B3GLCT	UP
1865	208789_at	0.0128499	0.0027325	3.29873	0.707078	PTRF	UP
1866	229580_at	0.0128653	0.00273652	3.29814	0.596912	CLSTN2	UP
1867	208873_s_at	0.0129349	0.0027555	3.29541	0.658067	REEP5	UP
1868	218375_at	0.0131503	0.00280945	3.28773	0.650113	NUDT9	UP
1869	214136_at	0.0131521	0.00281021	3.28763	0.655823	NUDT13	UP
1870	201464_x_at	0.0131828	0.00281911	3.28637	0.775765	JUN	UP
1871	209316_s_at	0.0131876	0.0028209	3.28612	0.859704	HBS1L	UP
1872	232298_at	0.0132063	0.00282528	3.28551	0.861075	MBNL1-AS1	UP
1873	222525_s_at	0.0132912	0.00284695	3.28248	0.755677	CCDC25	UP
1874	202110_at	0.0133058	0.00285047	3.28199	0.592105	COX7B	UP
1875	212408_at	0.0133531	0.00286333	3.28021	0.850704	TOR1AIP1	UP
1876	207302_at	0.0134115	0.00287899	3.27805	0.726546	SGCG	UP
1877	207088_s_at	0.0134188	0.00288096	3.27778	0.680208	SLC25A11	UP
1878	222731_at	0.0135138	0.00290451	3.27455	0.930426	ZDHHC2	UP
1879	211316_x_at	0.0135513	0.0029143	3.27322	1.16459	CFLAR	UP
1880	201155_s_at	0.0135513	0.00291507	3.27311	0.620735	MFN2	UP
1881	210694_s_at	0.013612	0.0029324	3.27076	0.731649	MID1	UP
1882	228768_at	0.0136214	0.0029363	3.27023	0.86777	FNIP1	UP
1883	218458_at	0.0136214	0.00293642	3.27022	0.603475	GMCL1	UP
1884	209966_x_at	0.0136526	0.00294394	3.2692	0.685972	ESRRG	UP
1885	210345_s_at	0.0136557	0.002945	3.26906	0.767088	DNAH9	UP
1886	202273_at	0.0136598	0.00294668	3.26883	0.89783	PDGFRB	UP
1887	222275_at	0.0136655	0.00294912	3.2685	0.743069	MRPS30	UP
1888	225456_at	0.0137663	0.00297651	3.26484	0.683134	MED1	UP
1889	200010_at	0.0137981	0.0029854	3.26365	0.714605	RPL11	UP
1890	229828_at	0.0138071	0.00298775	3.26334	0.696735	CDC73	UP
1891	225771_at	0.0139022	0.00301443	3.25981	0.588753	AP1G1	UP
1892	228760_at	0.0139824	0.00303878	3.25662	0.63001	SRSF8	UP
1893	205589_at	0.0139851	0.00303977	3.25649	1.15503	MYL3	UP
1894	212397_at	0.0140375	0.00305364	3.25468	0.913954	RDX	UP
1895	201893_x_at	0.0141235	0.00307772	3.25156	0.835591	DCN	UP
1896	206372_at	0.0141585	0.00308659	3.25042	0.666387	MYF6	UP
1897	201238_s_at	0.0141864	0.00309366	3.24951	0.922904	CAPZA2	UP
1898	223180_s_at	0.014305	0.0031223	3.24585	0.759589	TIMM21	UP
1899	222553_x_at	0.0144082	0.00314843	3.24253	0.900032	OXR1	UP
1900	225688_s_at	0.0144756	0.00316461	3.24049	0.77386	PHLDB2	UP
1901	228496_s_at	0.0146185	0.00320184	3.23584	1.04549	CRIM1	UP
1902	201280_s_at	0.014697	0.00322227	3.23331	0.777235	LOC101926921///DAB2	UP
1903	208804_s_at	0.0147409	0.00323553	3.23167	0.726022	SRSF6	UP
1904	221599_at	0.015016	0.00330955	3.22267	0.846359	AAMDC	UP
1905	213626_at	0.0150199	0.00331084	3.22251	0.735674	CBR4	UP
1906	226314_at	0.0151427	0.00334279	3.21868	0.686784	CHST14	UP
1907	205485_at	0.015186	0.00335414	3.21733	0.999528	RYR1	UP
1908	209120_at	0.0152278	0.00336617	3.21591	0.926289	NR2F2	UP
1909	202521_at	0.0152278	0.00336692	3.21582	0.587221	CTCF	UP
1910	217809_at	0.0152323	0.00336903	3.21557	0.723445	BZW2	UP
1911	200016_x_at	0.0152452	0.003373	3.2151	0.75935	HNRNPA1P10///HNRNPA1	UP
1912	226510_at	0.0152821	0.00338295	3.21392	0.624512	HEATR5A	UP
1913	205553_s_at	0.0154489	0.0034262	3.20886	0.963342	CSRP3	UP
1914	211285_s_at	0.0155219	0.00344606	3.20655	0.818132	UBE3A	UP
1915	202039_at	0.0155219	0.00344628	3.20653	0.750848	MYO18A///TIAF1	UP
1916	218124_at	0.0155913	0.00346544	3.20431	0.672183	RETSAT	UP
1917	201857_at	0.015699	0.00349867	3.2005	0.950651	ZFR	UP
1918	208671_at	0.015764	0.00351802	3.1983	0.968419	SERINC1	UP
1919	219939_s_at	0.0157714	0.00352127	3.19793	0.802683	CSDE1	UP
1920	226106_at	0.0159779	0.00358421	3.19085	0.83895	RNF141	UP
1921	221806_s_at	0.0159823	0.00358566	3.19069	0.656179	SETD5	UP
1922	215123_at	0.0160366	0.00360067	3.18902	0.601943	NPIPA5///NPIPB5///LOC613037///NPIPB4///NPIPB3	UP
1923	221687_s_at	0.0160923	0.00361692	3.18722	0.68411	MVB12B	UP
1924	230194_at	0.0161529	0.00363811	3.18489	0.756611	LRPPRC	UP
1925	224029_x_at	0.0163099	0.00368444	3.17982	0.826204	SCN11A	UP
1926	203095_at	0.0163871	0.00370525	3.17757	0.76726	MTIF2	UP
1927	204826_at	0.0164262	0.00371506	3.17651	0.6842	CCNF	UP
1928	201486_at	0.0164966	0.00373581	3.17428	0.701868	RCN2	UP
1929	203845_at	0.0165942	0.00376275	3.17141	1.02257	KAT2B	UP
1930	202302_s_at	0.0166154	0.00377145	3.17048	0.841042	RSRC2	UP
1931	224700_at	0.0166214	0.0037733	3.17029	0.810256	STT3B	UP
1932	200650_s_at	0.0167009	0.00379331	3.16817	0.859076	LDHA	UP
1933	201230_s_at	0.0168198	0.00382721	3.1646	0.672569	ARIH2	UP
1934	213356_x_at	0.0169176	0.00385737	3.16146	0.757614	HNRNPA1P33///HNRNPA1P10///HNRNPA1L2///HNRNPA1	UP
1935	229665_at	0.0169354	0.00386193	3.16098	0.609407	CSTF3	UP
1936	201788_at	0.016953	0.00386693	3.16046	0.6626	DDX42	UP
1937	203614_at	0.0170362	0.0038909	3.15799	0.717302	ALG11///UTP14C	UP
1938	226091_s_at	0.0172313	0.00394362	3.15259	0.668786	MRFAP1	UP
1939	201990_s_at	0.0172313	0.00394398	3.15255	0.693154	CREBL2	UP
1940	225623_at	0.0172828	0.00396037	3.15089	0.789139	CIPC	UP
1941	221046_s_at	0.0173998	0.00399277	3.14762	0.686792	GTPBP8	UP
1942	207066_at	0.0174267	0.004002	3.14669	0.769205	HRC	UP
1943	207098_s_at	0.0174884	0.00401967	3.14492	0.613221	MFN1	UP
1944	225681_at	0.0175255	0.00402984	3.14391	0.768711	CTHRC1	UP
1945	217922_at	0.017594	0.00405205	3.1417	0.664266	MAN1A2	UP
1946	209845_at	0.0177587	0.00410007	3.13697	0.614046	MKRN1	UP
1947	202214_s_at	0.017818	0.00411637	3.13537	0.67884	CUL4B	UP
1948	224653_at	0.0179205	0.0041474	3.13235	0.698846	EIF4EBP2	UP
1949	226867_at	0.0180899	0.00419771	3.1275	0.679676	DENND4C	UP
1950	204848_x_at	0.0181485	0.00421292	3.12605	1.67611	HBG2///HBG1	UP
1951	228153_at	0.0182277	0.00424037	3.12343	0.966933	RNF144B	UP
1952	201973_s_at	0.018307	0.00426364	3.12123	0.820924	CCZ1B///CCZ1	UP
1953	204319_s_at	0.018333	0.00427184	3.12046	1.11582	RGS10	UP
1954	222983_s_at	0.0183571	0.00428067	3.11963	0.848622	PAIP2	UP
1955	224729_s_at	0.0184472	0.004306	3.11725	0.71847	ATPAF1	UP
1956	201658_at	0.0184889	0.00431952	3.11599	0.747073	ARL1	UP
1957	218545_at	0.0187414	0.00439473	3.10903	0.778147	CCDC91	UP
1958	209479_at	0.0188113	0.00441741	3.10696	0.661676	CCDC28A	UP
1959	220919_s_at	0.0188762	0.00443983	3.10492	0.790398	CFAP43	UP
1960	204500_s_at	0.0189749	0.00446693	3.10246	0.648085	AGTPBP1	UP
1961	227892_at	0.0191818	0.00452831	3.09696	0.970926	PRKAA2	UP
1962	232235_at	0.0191894	0.00453091	3.09673	0.600427	DSEL	UP
1963	200610_s_at	0.0192522	0.004548	3.09521	0.743074	NCL	UP
1964	206693_at	0.0192747	0.00455601	3.0945	0.937579	IL7	UP
1965	205116_at	0.0193103	0.00456962	3.09329	0.779967	LAMA2	UP
1966	223204_at	0.0193187	0.00457218	3.09306	0.846176	FAM198B	UP
1967	226193_x_at	0.019413	0.00460473	3.0902	0.947982	CBWD7///CBWD6///CBWD3///CBWD5///CBWD2///CBWD1	UP
1968	205345_at	0.0195703	0.00465006	3.08624	0.621158	BARD1	UP
1969	221755_at	0.019695	0.00468314	3.08338	0.664822	EHBP1L1	UP
1970	212030_at	0.0197708	0.00470694	3.08133	0.693711	RBM25	UP
1971	203266_s_at	0.0201019	0.00479989	3.07342	0.60689	MAP2K4	UP
1972	202780_at	0.0201067	0.00480162	3.07327	1.03455	OXCT1	UP
1973	224934_at	0.0201503	0.00481824	3.07188	0.731634	YIPF5	UP
1974	226406_at	0.0201584	0.00482246	3.07152	0.743197	C18orf25	UP
1975	214321_at	0.0201584	0.00482253	3.07152	1.09808	NOV	UP
1976	210249_s_at	0.0201734	0.00482996	3.07089	0.594514	NCOA1	UP
1977	213309_at	0.0202459	0.00485147	3.06909	0.72678	PLCL2	UP
1978	226018_at	0.0207717	0.00501028	3.05604	0.804246	MTURN	UP
1979	209291_at	0.0210396	0.00508843	3.04977	0.905828	ID4	UP
1980	209620_s_at	0.0211208	0.00511241	3.04786	0.624308	ABCB7	UP
1981	205934_at	0.0212877	0.00515965	3.04413	0.970441	PLCL1	UP
1982	222270_at	0.0214687	0.00521672	3.03966	0.633727	PPP4R3B	UP
1983	201431_s_at	0.0216338	0.00526951	3.03557	0.692237	DPYSL3	UP
1984	211945_s_at	0.0218163	0.00532417	3.03137	0.75223	ITGB1	UP
1985	211038_s_at	0.0218814	0.00534326	3.02992	0.737337	CROCCP2	UP
1986	218535_s_at	0.0220133	0.00538254	3.02694	0.598106	RIOK2	UP
1987	217914_at	0.0220752	0.00539898	3.0257	0.861883	TPCN1	UP
1988	223227_at	0.0221549	0.00542364	3.02385	0.596215	BBS2	UP
1989	227826_s_at	0.0223417	0.00548115	3.01955	0.944567	SORBS2	UP
1990	209822_s_at	0.0224263	0.00550781	3.01758	0.714862	VLDLR	UP
1991	212042_x_at	0.0224288	0.00550955	3.01745	0.716757	RPL7	UP
1992	217883_at	0.0225471	0.00554571	3.01478	0.826299	MMADHC	UP
1993	205112_at	0.0225907	0.00556274	3.01354	0.585522	PLCE1	UP
1994	225014_at	0.0225919	0.005565	3.01337	0.632722	SMIM20	UP
1995	226907_at	0.0226182	0.0055748	3.01265	0.870019	PPP1R14C	UP
1996	217232_x_at	0.0226486	0.00558427	3.01196	1.30528	HBB	UP
1997	201744_s_at	0.0226562	0.00558681	3.01178	0.946069	LUM	UP
1998	209472_at	0.0226612	0.00558938	3.01159	0.589255	KYAT3	UP
1999	206234_s_at	0.0227784	0.00562362	3.0091	0.668634	MMP17	UP
[truncated: 240 more rows]

[truncated: 4 more sheets: 11.GSE7014downgene, 12.GSE29221 upgene, 13.GSE29221 downgene,  primer sequences]
